# Supplementary material for: Impact of birth weight and postnatal diet on the gut microbiota of young adult guinea pigs
Source: PeerJ. 2017 Jan 3;5:e2840. doi: 10.7717/peerj.2840 (PMC5214890; doi:10.7717/peerj.2840)
Supplement: Data S1 — OTUs were filtered to 0.1% in any sample. [file peerj-05-2840-s001.txt]

#metadata here
OTU ID	CD_LBW_193641_	CD_LBW_199724_	CD_LBW_199730_	CD_LBW_199744_	CD_LBW_205406_	CD_LBW_205419_	CD_LBW_205420_	CD_LBW_205424_	CD_LBW_205430_	CD_LBW_211554_	CD_NBW_193642_	CD_NBW_193647_	CD_NBW_193648_	CD_NBW_193649_	CD_NBW_199731_	CD_NBW_205421_	CD_NBW_205431_	CD_NBW_211558_	CD_NBW_199726_	WD_LBW_185545_	WD_LBW_193634_	WD_LBW_199719_	WD_LBW_199720_	WD_LBW_199721_	WD_LBW_199734_	WD_LBW_199735_	WD_LBW_205429_	WD_NBW_185551_	WD_NBW_193635_	WD_NBW_193639_	WD_NBW_199718_	WD_NBW_205422_	WD_NBW_205423_	taxonomy
0	2670	7102	1358	9668	13196	2486	3934	1470	4712	7742	5466	2080	2496	9290	3378	4921	6635	14849	1572	1314	3528	3406	1938	1908	1780	2446	5855	1214	964	872	616	3434	8085	347620;Bacteria;Bacteroidetes;Bacteroidia;Bacteroidales;S24-7;;
1	524	8666	2432	1845	1199	4659	3232	3354	1335	1957	2796	936	1736	5002	2514	2389	2320	1440	1228	4764	1654	1008	3750	3536	6716	4924	2562	2540	1604	2096	2724	3980	2057	1111543;Bacteria;Proteobacteria;Betaproteobacteria;Burkholderiales;Alcaligenaceae;Sutterella;
2	8042	10774	3986	7050	1243	7469	3631	9346	5611	1878	9454	5112	5704	6078	9780	6292	5810	12165	9320	5342	4146	2920	11204	1154	1868	1346	4484	1456	964	1346	1416	2802	6384	278860;Bacteria;Bacteroidetes;Bacteroidia;Bacteroidales;S24-7;;
3	3972	7136	2812	14315	20911	10231	6913	9300	9611	9504	6078	1664	2850	10330	6536	8178	7534	18751	1416	4908	3076	1614	2492	5292	13710	5774	1683	3738	2248	4026	3532	9771	2671	1112779;Bacteria;Firmicutes;Clostridia;Clostridiales;;;
4	1128	4696	2128	9072	2634	5570	5288	7705	2632	3488	2210	852	5242	1796	2686	5094	1088	6148	714	1318	864	522	868	5150	3048	1400	959	1082	1420	1018	1218	1694	2186	1108267;Bacteria;Firmicutes;Erysipelotrichi;Erysipelotrichales;Erysipelotrichaceae;Allobaculum;
5	1468	1080	314	1702	1216	2185	306	772	3114	1479	960	1648	3194	326	3258	1910	702	2745	2070	2288	2598	1034	4282	2652	990	2184	3362	2048	1810	2164	682	337	6267	184260;Bacteria;Bacteroidetes;Bacteroidia;Bacteroidales;S24-7;;
6	442	46	24	136	2818	125	32	83	46	466	414	972	270	72	4348	257	17	309	412	862	220	6238	182	1850	5960	4472	129	14188	562	1006	9236	71	358	1100053;Bacteria;Verrucomicrobia;Verrucomicrobiae;Verrucomicrobiales;Verrucomicrobiaceae;Akkermansia;muciniphila
7	20706	1706	19634	257	43	253	711	11383	2889	644	1382	1988	4018	380	628	1477	445	5681	268	5296	5318	794	18052	1000	8	1754	3853	676	830	634	1300	123	3586	2103553;Bacteria;Firmicutes;Clostridia;Clostridiales;Lachnospiraceae;;
8	512	1280	134	3272	1478	330	663	116	977	880	668	1026	600	518	860	683	1789	2665	2286	1778	4766	2418	898	2388	3138	2522	5202	448	298	1044	240	1040	4143	793549;Bacteria;Bacteroidetes;Bacteroidia;Bacteroidales;S24-7;;
9	368	1750	3032	425	1985	288	1888	2849	3498	2839	1754	1218	1212	2048	3340	1532	1284	2304	3144	642	786	1390	948	316	1934	362	944	270	278	1302	384	2608	2960	839538;Bacteria;Bacteroidetes;Bacteroidia;Bacteroidales;S24-7;;
10	848	950	72	698	684	1174	146	289	562	229	870	820	1022	144	824	712	68	868	1222	966	1250	1304	1340	8016	2674	7880	2808	4658	3936	1080	7742	1172	997	180511;Bacteria;Bacteroidetes;Bacteroidia;Bacteroidales;S24-7;;
11	122	2480	6598	764	1513	196	3433	3313	364	1493	5496	744	1782	8778	234	178	2484	23	70	98	62	68	50	68	110	136	0	12	30	54	44	283	3	517744;Archaea;Euryarchaeota;Methanobacteria;Methanobacteriales;Methanobacteriaceae;Methanobrevibacter;
12	188	214	4	162	123	23	27	23	139	21	170	248	136	172	412	45	47	35	336	146	218	120	272	126	854	300	46	264	84	276	166	39	29	undefined;unknown;unknown;unknown;unknown;unknown;unknown;unknown
13	984	290	60	5244	7767	4419	621	534	561	479	1962	1280	1154	1470	1750	1521	462	713	914	4846	2722	4904	3864	4564	2900	8358	5523	4800	5176	5764	2252	718	630	279579;Bacteria;Bacteroidetes;Bacteroidia;Bacteroidales;S24-7;;
14	12	0	8	139	123	30	444	30	1431	73	14	22	10	238	22	191	140	153	4	54	1626	18	64	16	0	22	991	24	18	32	16	65	19874	327282;Bacteria;Firmicutes;Clostridia;Clostridiales;;;
15	416	1726	376	2437	1214	390	1140	1271	674	1201	1146	952	1572	962	732	1129	892	3410	520	800	2146	1002	1740	2360	1414	268	2439	328	272	1154	484	406	1024	105498;Bacteria;Bacteroidetes;Bacteroidia;Bacteroidales;S24-7;;
16	842	420	46	1483	222	807	333	53	385	64	642	760	708	658	372	112	103	213	906	792	1254	4062	1532	10922	2316	2276	363	1704	3984	1004	1738	65	491	197729;Bacteria;Bacteroidetes;Bacteroidia;Bacteroidales;S24-7;;
17	170	494	368	1985	1423	1812	1678	168	6652	6049	80	2398	384	600	140	2527	3350	391	2068	2238	640	204	1084	136	8	138	163	122	110	110	234	322	27	331600;Bacteria;Firmicutes;Clostridia;Clostridiales;Ruminococcaceae;Ruminococcus;
18	1186	96	8432	1652	0	36	129	462	143	82	2220	192	192	542	714	215	995	1210	214	2206	8344	418	870	200	64	414	2886	184	360	442	244	3917	0	464862;Bacteria;Firmicutes;Clostridia;Clostridiales;Ruminococcaceae;Ruminococcus;flavefaciens
19	612	10628	42	173	151	3456	3805	67	1440	25	444	190	246	320	2414	10	469	122	2	6468	166	316	2032	308	396	248	1297	152	116	182	424	32	185	513288;Bacteria;Firmicutes;Clostridia;Clostridiales;Ruminococcaceae;Ruminococcus;flavefaciens
20	306	38	5908	153	34	6018	162	265	540	972	1440	1644	870	1304	7378	75	3850	265	16	186	250	184	1180	222	54	494	3696	166	132	228	606	34	796	278860;Bacteria;Bacteroidetes;Bacteroidia;Bacteroidales;S24-7;;
21	398	58	290	35	20	8	48	182	117	426	420	638	448	138	314	9	145	41	16	382	354	5530	280	3554	94	6720	778	2262	3978	700	3810	201	142	839832;Bacteria;Proteobacteria;Deltaproteobacteria;Desulfovibrionales;Desulfovibrionaceae;Bilophila;
22	1144	2222	1442	2095	780	2002	2075	208	918	796	1668	1068	2196	508	830	1141	793	3118	630	848	624	350	630	182	166	300	195	184	246	344	232	146	97	199117;Bacteria;Bacteroidetes;Bacteroidia;Bacteroidales;S24-7;;
23	146	922	366	47	104	29	725	401	60	69	594	216	260	368	132	32	37	10	280	934	820	14236	332	1428	750	908	5	406	1270	614	1144	251	18	1062786;Bacteria;Bacteroidetes;Bacteroidia;Bacteroidales;Bacteroidaceae;Bacteroides;
24	14	20	2	91	5	45	44	28	3532	2390	36	120	16	4540	704	1515	27	96	4	934	1092	82	26	20	0	32	1278	38	18	32	26	3725	38	994206;Bacteria;Tenericutes;Mollicutes;RF39;;;
25	170	212	10	26	2304	479	30	768	1835	210	140	936	4496	138	340	249	386	29	988	300	262	154	272	122	22	180	17	112	118	5098	154	29	31	324482;Bacteria;Firmicutes;Clostridia;Clostridiales;Ruminococcaceae;Ruminococcus;
26	254	232	284	58	61	9	31	153	105	19	272	550	314	64	318	14	26	192	282	830	396	1926	196	4092	900	1818	161	3844	8962	682	3394	79	354	1010201;Bacteria;Bacteroidetes;Bacteroidia;Bacteroidales;Bacteroidaceae;Bacteroides;
27	418	1082	828	735	391	401	448	352	1367	602	340	724	1046	594	1186	497	291	1178	448	284	1074	308	546	182	840	486	618	658	512	286	418	515	821	256742;Bacteria;Bacteroidetes;Bacteroidia;Bacteroidales;Rikenellaceae;;
28	406	2426	2134	247	49	1212	439	613	840	1636	2390	556	1292	2794	1278	1705	823	123	88	1108	536	342	550	454	1354	406	137	416	316	336	1300	808	576	1105994;Bacteria;Firmicutes;Erysipelotrichi;Erysipelotrichales;Erysipelotrichaceae;Allobaculum;
29	128	320	320	268	213	329	200	310	392	275	350	472	396	310	178	246	459	180	104	134	212	1866	232	2742	1120	4882	585	734	2136	506	1992	263	394	582964;Bacteria;Bacteroidetes;Bacteroidia;Bacteroidales;Porphyromonadaceae;Parabacteroides;gordonii
30	136	1040	18	49	0	90	5809	77	136	1758	184	1616	74	436	148	43	1833	68	196	148	3942	164	136	144	22	174	22	126	208	116	94	15	0	346195;Bacteria;Firmicutes;Clostridia;Clostridiales;;;
31	644	894	780	139	941	527	540	342	995	602	594	826	1868	1446	744	870	1459	821	564	124	338	162	318	138	244	236	671	106	60	72	98	248	166	453275;Bacteria;Bacteroidetes;Bacteroidia;Bacteroidales;S24-7;;
32	348	2372	86	65	245	1201	72	47	1990	10	96	138	94	720	3280	892	141	239	1160	154	196	162	190	126	586	144	1018	106	70	1704	322	314	78	1110948;Bacteria;Firmicutes;Clostridia;Clostridiales;;;
33	372	482	96	164	316	453	267	211	665	623	316	266	420	230	1090	309	166	311	686	276	956	446	504	452	882	644	1000	894	764	302	406	428	367	549836;Bacteria;Firmicutes;Clostridia;Clostridiales;Peptococcaceae;rc4-4;
34	140	1618	602	90	916	243	236	241	857	178	282	1400	3276	400	262	173	199	675	908	170	194	168	316	126	420	198	188	96	90	684	110	107	203	199707;Bacteria;Bacteroidetes;Bacteroidia;Bacteroidales;S24-7;;
35	3376	1904	52	1174	10	2920	639	266	3269	292	954	1076	2414	600	2766	2282	911	916	834	802	828	666	1498	422	52	350	182	390	230	316	282	247	7	793549;Bacteria;Bacteroidetes;Bacteroidia;Bacteroidales;S24-7;;
36	410	1692	1440	1249	695	752	319	145	795	575	942	698	782	1404	1046	451	490	1155	52	720	356	438	446	174	158	1172	249	468	146	186	250	42	526	550793;Bacteria;Bacteroidetes;Bacteroidia;Bacteroidales;S24-7;;
37	120	138	1262	43	17	45	30	70	853	28	152	6722	202	158	102	51	91	1213	10	176	236	110	252	106	0	144	43	118	90	108	128	65	807	275069;Bacteria;Firmicutes;Clostridia;Clostridiales;;;
38	68	270	58	139	68	157	634	34	215	551	822	588	718	5210	154	152	1524	3282	4	94	106	298	162	162	36	350	76	42	116	302	234	31	23	2115328;Bacteria;Bacteroidetes;Bacteroidia;Bacteroidales;S24-7;;
39	108	2218	70	104	12	873	51	105	1810	25	186	134	342	950	206	4	218	30	1386	228	144	120	2032	108	32	130	15	98	64	5460	138	8	8	299345;Bacteria;Firmicutes;Clostridia;Clostridiales;;;
40	30	4	342	69	4301	29	18	71	1613	598	30	204	796	36	116	79	85	90	368	50	88	18	32	18	106	36	2145	10	12	10	32	28	210	462692;Bacteria;Firmicutes;Clostridia;Clostridiales;;;
41	226	348	2040	112	172	101	288	62	44	245	466	224	166	182	344	118	585	106	244	248	2024	278	402	130	448	1570	1029	170	164	314	214	358	554	1106619;Bacteria;Bacteroidetes;Bacteroidia;Bacteroidales;S24-7;;
42	30	0	0	5724	2411	0	2	6	9	28	560	10	10	64	8	46	34	70	2	84	34	4	12	12	60	8	89	20	8	8	20	44	26	315655;Bacteria;Firmicutes;Clostridia;Clostridiales;;;
43	86	602	310	1817	138	1549	626	37	858	177	182	120	62	230	62	286	621	268	10	300	1194	596	320	220	2	178	98	70	34	198	36	16	369	529213;Bacteria;Bacteroidetes;Bacteroidia;Bacteroidales;S24-7;;
44	350	122	110	103	254	81	5	19	212	98	228	518	440	88	584	43	71	405	166	342	676	662	440	4412	350	854	127	1384	4110	124	3260	39	513	1103829;Bacteria;Bacteroidetes;Bacteroidia;Bacteroidales;Bacteroidaceae;Bacteroides;fragilis
45	178	2	38	3	393	60	64	20	50	5	518	264	522	356	202	7	80	71	0	136	162	126	170	6736	20	1010	5	134	358	96	126	8	78	594052;Bacteria;Firmicutes;Clostridia;Clostridiales;Lachnospiraceae;Dorea;
46	146	514	20	334	1061	35	518	272	110	321	254	306	988	588	970	137	397	336	288	268	1008	386	586	80	284	1164	90	606	656	168	110	679	381	858190;Bacteria;Bacteroidetes;Bacteroidia;Bacteroidales;S24-7;;
47	300	1208	4180	113	184	81	68	60	103	40	252	434	268	314	228	57	99	54	2192	170	252	262	120	256	2008	218	96	182	282	154	144	43	117	1105971;Bacteria;Firmicutes;Bacilli;Lactobacillales;Streptococcaceae;Streptococcus;
48	278	428	402	387	204	767	222	835	421	252	368	482	1084	414	368	280	243	539	262	296	400	1038	484	1526	618	312	444	994	990	322	722	78	245	1065157;Bacteria;Bacteroidetes;Bacteroidia;Bacteroidales;Porphyromonadaceae;Parabacteroides;distasonis
49	132	2196	576	1078	2	2668	67	249	198	103	126	178	640	394	168	191	175	788	18	34	74	64	132	20	2	44	84	28	16	14	30	22	0	858190;Bacteria;Bacteroidetes;Bacteroidia;Bacteroidales;S24-7;;
50	72	740	0	716	0	1366	1598	435	2516	68	170	202	66	2316	320	366	563	39	1188	90	22	48	18	16	8	18	51	16	12	20	46	10	0	589196;Bacteria;Bacteroidetes;Bacteroidia;Bacteroidales;S24-7;;
51	322	148	60	133	330	33	34	171	74	24	162	336	250	18	178	16	34	234	82	324	462	2064	178	820	170	1588	115	2896	2128	176	8924	348	157	126112;Bacteria;Bacteroidetes;Bacteroidia;Bacteroidales;Bacteroidaceae;Bacteroides;
52	992	74	466	110	1158	33	52	152	182	98	148	1898	2452	358	184	63	358	157	18	178	140	68	184	72	56	88	262	68	82	70	114	327	111	557458;Bacteria;Firmicutes;Clostridia;Clostridiales;Ruminococcaceae;;
53	36	8	4	36	1	431	57	644	3806	186	144	48	4	22	78	544	244	227	2	472	772	28	394	40	6	34	894	24	16	28	38	747	0	654791;Bacteria;Firmicutes;Clostridia;Clostridiales;;;
54	172	1064	142	319	726	736	58	320	105	166	92	100	20	142	266	161	116	1780	756	102	256	116	398	88	1408	1538	64	1238	72	188	158	20	132	376333;Bacteria;Bacteroidetes;Bacteroidia;Bacteroidales;S24-7;;
55	172	1026	232	998	232	341	913	1479	133	315	132	32	38	636	72	105	378	334	84	534	32	46	126	16	204	22	18	16	18	100	18	324	162	532979;Bacteria;Actinobacteria;Actinobacteria;Bifidobacteriales;Bifidobacteriaceae;Bifidobacterium;
56	124	10	36	7	36	5	17	20	8	8	150	208	100	224	148	20	8	19	0	134	130	80	104	2306	780	2008	193	1202	226	150	1320	152	73	638590;Bacteria;Firmicutes;Clostridia;Clostridiales;Ruminococcaceae;;
57	26	0	100	54	1303	35	27	16	9	17	14	20	24	16	918	18	3	244	0	52	40	28	618	26	518	22	367	12	30	28	20	12	1899	1107573;Bacteria;Firmicutes;Clostridia;Clostridiales;Ruminococcaceae;;
58	78	12	8	26	39	7	60	305	13	7	160	440	142	118	110	8	52	8	4	80	96	1028	68	458	436	1234	15	646	438	164	1352	30	929	318442;Bacteria;Firmicutes;Clostridia;Clostridiales;;;
59	34	6	30	618	18	751	173	6	651	646	36	370	28	252	58	228	96	29	286	2802	128	40	166	40	2	24	23	28	28	62	36	32	0	994206;Bacteria;Tenericutes;Mollicutes;RF39;;;
60	130	220	136	39	1713	29	25	145	181	85	154	170	776	236	174	305	20	234	120	60	184	112	56	54	76	202	71	72	38	26	108	440	182	334699;Bacteria;Firmicutes;Clostridia;Clostridiales;Ruminococcaceae;Oscillospira;
61	116	690	1128	39	7	3	8	29	14	10	70	142	52	38	64	213	60	16	0	536	86	68	3994	80	10	148	295	66	70	64	112	179	18	171564;Bacteria;Firmicutes;Clostridia;Clostridiales;Lachnospiraceae;;
62	4	16	2	63	1	305	1278	12	35	1033	0	68	68	2856	100	146	482	81	2	12	10	32	478	8	2	8	16	28	24	14	16	33	20	829788;Bacteria;Firmicutes;Clostridia;Clostridiales;Ruminococcaceae;;
63	100	12	6	144	4	0	54	75	30	234	58	42	46	44	958	141	11	31	492	52	102	988	34	430	12	98	318	240	24	64	2230	9	48	1677871;Bacteria;Proteobacteria;Alphaproteobacteria;;;;
64	106	0	270	101	19	163	15	7	253	11	1418	78	50	38	438	19	123	1001	70	640	136	54	222	62	744	72	95	36	48	38	48	499	358	294390;Bacteria;Firmicutes;Clostridia;Clostridiales;Ruminococcaceae;;
65	156	6	32	92	3	121	736	33	582	215	1264	72	28	538	510	73	1073	283	4	198	254	64	122	96	6	174	496	90	80	188	32	37	3	467410;Bacteria;Bacteroidetes;Bacteroidia;Bacteroidales;S24-7;;
66	122	12	104	25	26	72	54	20	24	8	90	102	90	36	72	5	1	14	28	210	120	2100	94	1842	172	136	85	236	330	234	402	227	134	467933;Bacteria;Firmicutes;Erysipelotrichi;Erysipelotrichales;Erysipelotrichaceae;Allobaculum;
67	74	90	32	23	2043	3	8	147	91	40	66	48	96	66	794	118	122	25	24	36	28	24	464	12	0	20	120	12	30	16	12	12	15	275069;Bacteria;Firmicutes;Clostridia;Clostridiales;;;
68	3172	20	50	10	2	3	6	57	20	17	128	1242	458	56	48	103	194	52	98	74	112	40	78	58	0	66	117	52	44	48	68	4	101	275069;Bacteria;Firmicutes;Clostridia;Clostridiales;;;
70	290	134	996	365	237	59	32	10	502	6	84	106	218	508	54	117	645	18	446	80	304	50	66	170	102	52	21	30	28	372	26	5	266	803659;Bacteria;Bacteroidetes;Bacteroidia;Bacteroidales;S24-7;;
71	36	230	954	248	347	172	164	57	208	376	278	84	430	178	96	68	277	1040	122	42	258	32	54	36	0	62	129	38	38	28	50	22	18	198556;Bacteria;Bacteroidetes;Bacteroidia;Bacteroidales;S24-7;;
72	3090	40	28	25	446	111	16	33	114	21	64	222	626	44	244	37	13	67	92	174	124	166	394	50	6	66	91	58	64	62	108	15	233	537918;Bacteria;Proteobacteria;Deltaproteobacteria;Desulfovibrionales;Desulfovibrionaceae;Desulfovibrio;
73	110	2	8	1	2	7	4	1	8	2	26	102	52	8	38	8	3	10	10	80	106	466	36	428	10	1114	6	380	3048	58	262	4	4	1040395;Bacteria;Firmicutes;Clostridia;Clostridiales;Ruminococcaceae;;
74	244	4644	72	241	19	65	216	29	18	97	64	30	174	124	24	74	71	22	2076	42	100	164	18	58	18	270	6	14	26	94	48	12	0	211595;Bacteria;Bacteroidetes;Bacteroidia;Bacteroidales;S24-7;;
75	4	0	1566	2	1	5	1	14	98	66	8	76	2	3794	8	3	41	0	4	72	44	4	286	8	0	14	114	10	6	214	12	0	0	269656;Bacteria;Firmicutes;Clostridia;Clostridiales;;;
76	64	26	60	3	10	8	5	10	30	17	56	98	208	34	68	5	26	24	8	96	78	2530	54	612	182	810	19	336	108	90	212	14	32	273628;Bacteria;Proteobacteria;Deltaproteobacteria;Desulfovibrionales;Desulfovibrionaceae;;
77	226	44	90	19	503	43	35	76	466	288	58	2116	828	92	92	99	368	363	14	68	82	58	40	36	100	54	34	38	60	64	58	106	16	851450;Bacteria;Firmicutes;Clostridia;Clostridiales;Ruminococcaceae;Oscillospira;
78	68	10	18	3	22	16	11	13	7	12	68	100	82	22	98	14	0	5	2	112	92	628	74	126	108	768	9	2302	1076	74	396	14	43	847110;Bacteria;Firmicutes;Clostridia;Clostridiales;;;
79	4	408	188	3494	0	2627	55	794	45	23	32	2	2	2	14	57	131	53	0	2	2	22	2	0	0	2	91	0	2	0	8	28	0	190392;Bacteria;Bacteroidetes;Bacteroidia;Bacteroidales;S24-7;;
80	108	138	64	46	170	72	12	27	134	73	102	98	168	40	66	26	109	280	122	74	120	334	116	862	98	272	144	372	3176	92	1986	51	98	127597;Bacteria;Bacteroidetes;Bacteroidia;Bacteroidales;[Odoribacteraceae];Butyricimonas;
81	142	2188	1118	2	147	1	8	18	0	27	84	26	16	120	96	23	0	11	116	124	34	86	46	60	1246	242	20	114	196	52	20	1	87	1111717;Bacteria;Proteobacteria;Gammaproteobacteria;Enterobacteriales;Enterobacteriaceae;;
82	200	298	6	420	84	24	51	93	287	89	98	200	114	2066	200	144	9	27	156	200	220	64	90	38	462	54	50	52	162	244	526	104	37	135952;Bacteria;Firmicutes;Erysipelotrichi;Erysipelotrichales;Erysipelotrichaceae;Allobaculum;
83	22	2	0	45	0	40	0	0	7	16	14	20	2	6	18	24	1	47	0	40	912	284	20	14	0	20	3659	14	26	20	12	14	0	277573;Bacteria;Bacteroidetes;Bacteroidia;Bacteroidales;S24-7;;
84	24	38	578	20	0	2	69	0	114	22	110	18	568	112	16	52	60	1914	2	60	200	20	648	20	2	36	114	10	16	22	16	11	0	293147;Bacteria;Firmicutes;Clostridia;Clostridiales;Ruminococcaceae;;
85	74	180	12	17	895	102	7	42	56	18	48	34	24	132	872	182	119	311	234	40	110	54	42	32	10	40	26	82	60	620	42	31	27	797238;Bacteria;Firmicutes;Clostridia;Clostridiales;;;
86	44	16	4	608	442	16	21	13	8	212	478	290	390	430	52	329	642	47	4	78	52	72	38	52	16	62	215	42	22	86	50	24	5	180511;Bacteria;Bacteroidetes;Bacteroidia;Bacteroidales;S24-7;;
87	170	636	356	21	13	1745	46	166	243	97	518	202	590	76	146	260	149	18	34	70	60	96	138	52	10	64	45	54	46	54	72	3	0	435430;Bacteria;Bacteroidetes;Bacteroidia;Bacteroidales;S24-7;;
88	2268	6	18	2	699	14	11	24	18	3	44	128	354	50	68	9	4	9	38	42	58	178	46	30	6	60	22	48	42	62	334	5	13	801356;Bacteria;Firmicutes;Clostridia;Clostridiales;Ruminococcaceae;Oscillospira;
89	42	194	134	49	31	91	39	139	434	239	184	810	1960	74	288	111	178	157	210	54	90	66	50	348	164	156	23	160	164	48	152	66	59	848445;Bacteria;Bacteroidetes;Bacteroidia;Bacteroidales;Rikenellaceae;;
90	320	280	2	18	13	0	6	94	11	8	46	188	332	14	138	17	3	29	424	62	402	58	518	44	534	64	79	50	32	168	36	358	703	453275;Bacteria;Bacteroidetes;Bacteroidia;Bacteroidales;S24-7;;
91	34	146	28	198	8	2	8	11	17	399	152	58	30	46	34	53	295	20	416	1054	322	34	20	232	56	250	177	52	30	48	50	19	423	582082;Bacteria;Firmicutes;Clostridia;Clostridiales;Ruminococcaceae;;
92	170	268	0	27	201	2	10	88	15	142	42	54	202	10	226	7	1	42	66	196	440	66	254	48	474	46	161	106	62	252	56	31	455	465416;Bacteria;Bacteroidetes;Bacteroidia;Bacteroidales;S24-7;;
93	80	494	876	237	280	419	21	28	66	93	88	126	732	36	108	107	20	35	80	116	40	30	40	24	306	22	987	24	48	26	210	54	10	552585;Bacteria;Firmicutes;Erysipelotrichi;Erysipelotrichales;Erysipelotrichaceae;Allobaculum;
95	60	250	506	28	406	69	9	17	469	22	10	62	460	18	312	3	104	1	14	42	18	1040	90	32	0	34	6	32	18	42	30	1	4	567362;Bacteria;Firmicutes;Clostridia;Clostridiales;Ruminococcaceae;;
96	572	10	2	10	4	0	31	14	12	355	46	68	966	998	1004	6	2	7	52	210	48	52	350	50	0	66	7	56	36	94	34	442	46	828233;Bacteria;Firmicutes;Clostridia;Clostridiales;;;
97	86	0	576	12	257	17	5	149	25	47	20	8	4	4	54	9	53	117	350	22	58	14	76	16	758	530	61	8	16	44	12	590	0	277573;Bacteria;Bacteroidetes;Bacteroidia;Bacteroidales;S24-7;;
98	70	102	42	89	26	36	11	58	12	30	38	50	116	32	48	13	23	150	30	82	44	158	48	72	54	1722	116	130	194	72	348	3	465	320841;Bacteria;Bacteroidetes;Bacteroidia;Bacteroidales;Bacteroidaceae;Bacteroides;acidifaciens
99	30	0	0	18	1433	0	0	0	0	8	666	12	14	0	10	8	0	14	0	38	22	20	20	20	0	40	18	14	10	626	16	11	14	68840;Bacteria;Firmicutes;Clostridia;Clostridiales;Lachnospiraceae;Coprococcus;
100	238	0	12	2	1	3	5	4	535	0	288	182	998	1482	18	0	6	0	0	36	24	32	38	30	520	26	0	26	20	44	44	0	0	113126;Bacteria;Firmicutes;Clostridia;Clostridiales;;;
101	228	0	0	25	0	8	13	2	1	142	56	214	34	40	36	125	105	182	2	844	422	52	536	58	36	58	402	116	78	160	44	299	0	511585;Bacteria;Bacteroidetes;Bacteroidia;Bacteroidales;S24-7;;
102	108	110	10	184	262	126	48	84	172	171	32	96	68	46	182	63	45	280	192	140	306	30	186	32	196	32	160	20	26	36	28	66	213	832255;Bacteria;Bacteroidetes;Bacteroidia;Bacteroidales;S24-7;;
103	106	76	236	32	54	79	14	31	10	84	134	76	396	42	146	31	72	223	134	60	154	738	80	780	30	404	104	532	392	94	406	45	24	844037;Bacteria;Bacteroidetes;Bacteroidia;Bacteroidales;[Odoribacteraceae];Butyricimonas;
104	68	288	98	90	28	68	9	6	81	21	30	84	64	18	98	48	19	189	446	220	386	86	264	30	288	44	198	32	14	76	98	60	206	803659;Bacteria;Bacteroidetes;Bacteroidia;Bacteroidales;S24-7;;
105	156	790	252	9	20	311	11	44	230	5	58	18	48	54	648	4	43	267	8	20	44	48	266	42	0	32	177	28	14	16	30	7	2	1066913;Bacteria;Bacteroidetes;Bacteroidia;Bacteroidales;S24-7;;
106	134	56	170	17	79	52	57	109	134	47	46	284	1768	100	108	34	39	43	76	60	48	84	152	42	38	46	95	40	26	66	42	25	41	1110378;Bacteria;Firmicutes;Clostridia;Clostridiales;Ruminococcaceae;Oscillospira;
107	166	138	36	15	195	211	100	79	62	144	114	288	308	78	234	74	51	158	182	120	94	16	206	16	84	28	142	14	6	94	28	65	126	634915;Bacteria;Firmicutes;Clostridia;Clostridiales;Dehalobacteriaceae;Dehalobacterium;
108	184	2	0	1129	0	0	0	0	0	10	34	66	24	2	34	12	8	27	6	42	52	30	1494	34	0	46	24	352	38	108	30	6	0	1106619;Bacteria;Bacteroidetes;Bacteroidia;Bacteroidales;S24-7;;
109	24	16	244	119	67	433	124	784	1077	237	56	636	78	20	26	108	152	760	0	98	56	70	434	32	2	28	295	42	34	22	10	10	27	262416;Bacteria;Firmicutes;Clostridia;Clostridiales;;;
110	52	0	8	1	1	0	0	0	0	0	40	28	24	0	252	1	0	1	0	136	48	58	44	44	530	1494	2	1038	44	52	46	89	4	356611;Bacteria;Bacteroidetes;Bacteroidia;Bacteroidales;S24-7;;
111	0	22	2	27	0	16	225	181	117	145	78	14	2	26	30	3	1086	2	1428	8	28	52	4	4	0	8	4	0	2	2	0	1	0	1108761;Bacteria;Firmicutes;Erysipelotrichi;Erysipelotrichales;Erysipelotrichaceae;Allobaculum;
112	28	2	1382	1	144	24	68	192	412	14	30	108	16	46	112	16	32	13	10	4	6	8	18	0	14	22	3	8	2	166	38	0	5	847685;Bacteria;Firmicutes;Clostridia;Clostridiales;Ruminococcaceae;Oscillospira;
113	76	10	2	1	46	2	13	0	1	18	28	2728	32	202	72	31	45	5	38	96	142	50	56	84	4	96	0	50	42	48	48	2	32	324534;Bacteria;Firmicutes;Clostridia;Clostridiales;Lachnospiraceae;Dorea;
114	28	2	4	1	60	0	3	5	0	1	102	48	20	366	22	1	0	1	0	54	58	30	174	626	104	974	0	754	44	100	36	1	1	298633;Bacteria;Firmicutes;Clostridia;Clostridiales;Ruminococcaceae;;
115	138	30	256	127	241	60	37	24	59	50	36	34	164	38	128	24	37	529	116	16	120	14	52	4	144	24	179	6	8	12	2	74	11	582890;Bacteria;Firmicutes;Clostridia;Clostridiales;Ruminococcaceae;;
116	16	190	38	68	53	136	18	104	112	98	32	58	198	146	92	109	11	561	30	50	62	30	48	34	0	28	946	16	18	12	8	95	335	1106468;Bacteria;Bacteroidetes;Bacteroidia;Bacteroidales;S24-7;;
117	156	114	86	348	273	6	208	6	56	146	72	114	290	150	24	179	7	14	166	26	156	28	24	32	322	1140	116	50	144	28	440	117	200	590125;Bacteria;Firmicutes;Clostridia;Clostridiales;Ruminococcaceae;;
118	98	14	62	9	186	24	23	107	383	63	36	454	542	54	174	63	81	81	62	40	46	96	56	16	112	38	52	32	14	52	84	54	18	793544;Bacteria;Firmicutes;Clostridia;Clostridiales;Ruminococcaceae;Oscillospira;
119	36	198	116	53	18	123	34	293	12	44	70	84	42	104	36	64	62	14	48	214	84	114	54	174	30	54	81	114	34	24	112	37	60	801260;Bacteria;Bacteroidetes;Bacteroidia;Bacteroidales;S24-7;;
120	0	0	1446	4	2	0	0	2	1	0	0	2	2	10	0	0	75	1	1534	12	52	0	2	0	0	18	0	0	0	0	12	0	0	833381;Bacteria;Firmicutes;Clostridia;Clostridiales;Lachnospiraceae;Coprococcus;
121	54	64	240	316	226	325	120	132	144	93	46	60	32	24	34	144	261	150	20	30	14	8	38	0	8	8	365	34	22	8	66	172	173	1104405;Bacteria;Proteobacteria;Betaproteobacteria;Neisseriales;Neisseriaceae;Neisseria;
122	30	20	6	8	16	1	170	3	4	21	28	624	986	0	12	38	35	9	4	88	34	18	20	26	216	22	10	18	14	18	38	348	0	171564;Bacteria;Firmicutes;Clostridia;Clostridiales;Lachnospiraceae;;
123	6	6	6	5	36	0	2	0	1	5	26	14	14	12	8	0	2	2	2	20	14	26	12	1088	8	24	0	698	150	20	318	0	9	1105221;Bacteria;Firmicutes;Clostridia;Clostridiales;Veillonellaceae;Phascolarctobacterium;
124	60	18	24	4	79	15	18	12	16	11	54	60	26	26	54	7	9	21	40	68	50	86	58	52	136	184	16	274	126	102	1318	37	21	850077;Bacteria;Firmicutes;Clostridia;Clostridiales;Lachnospiraceae;Coprococcus;
125	220	0	0	51	0	2	228	3	0	70	6	6	6	0	140	0	5	10	582	6	476	16	20	18	0	12	44	22	4	34	8	2	145	858190;Bacteria;Bacteroidetes;Bacteroidia;Bacteroidales;S24-7;;
126	2	18	68	22	34	72	22	9	40	48	66	82	2	80	100	123	24	401	502	78	38	16	10	6	8	2	326	6	6	10	4	43	40	4359831;Bacteria;Firmicutes;Clostridia;Clostridiales;;;
127	6	6	12	20	0	9	135	5	5	484	16	274	2	36	14	25	7	68	2	26	24	28	26	24	6	24	885	4	12	44	30	16	0	829788;Bacteria;Firmicutes;Clostridia;Clostridiales;Ruminococcaceae;;
128	16	0	4	1	0	0	0	0	0	2	10	24	8	0	10	1	1	5	0	10	2	6	2	8	0	6	0	14	2026	12	14	0	1	1095337;Bacteria;Fusobacteria;Fusobacteriia;Fusobacteriales;Fusobacteriaceae;Fusobacterium;
129	16	184	104	20	61	507	195	27	134	13	542	92	532	16	90	47	50	44	270	18	6	12	14	6	4	4	2	74	8	14	64	0	15	447140;Bacteria;Cyanobacteria;4C0d-2;YS2;;;
130	16	0	0	0	0	2	1	5	208	0	24	792	1164	0	18	0	2	0	6	32	56	32	20	22	0	22	0	16	28	24	22	0	0	704268;Bacteria;Firmicutes;Clostridia;Clostridiales;Ruminococcaceae;Ruminococcus;
131	0	170	388	77	20	5	138	99	8	69	94	38	96	284	10	92	97	2	70	22	0	6	2	2	0	2	0	2	2	0	0	70	0	352928;Bacteria;Proteobacteria;Alphaproteobacteria;RF32;;;
132	30	2	0	11	134	5	4	8	364	87	6	184	4	50	80	28	6	4	94	14	136	210	4	2	0	8	311	4	4	8	4	120	2	353418;Bacteria;Firmicutes;Clostridia;Clostridiales;Ruminococcaceae;Ruminococcus;
133	16	0	36	10	714	1	0	4	1	78	12	316	60	14	4	5	9	38	2	10	334	14	48	18	532	26	37	8	12	16	6	3	3	150483;Bacteria;Firmicutes;Clostridia;Clostridiales;;;
134	52	10	150	11	2	14	5	40	258	56	2	18	8	98	120	34	14	73	0	68	72	136	76	4	0	12	420	2	8	8	10	17	47	783610;Bacteria;Firmicutes;Clostridia;Clostridiales;Lachnospiraceae;;
135	10	0	0	12	65	9	4	7	421	108	4	10	346	44	6	4	87	6	8	6	2	8	8	8	122	4	3	2	2	12	8	23	272	463936;Bacteria;Firmicutes;Clostridia;Clostridiales;;;
136	572	1910	498	950	2166	632	668	164	1425	453	454	554	812	640	2118	783	931	1214	184	454	1024	708	728	138	1126	3702	686	196	148	422	218	471	636	278860;Bacteria;Bacteroidetes;Bacteroidia;Bacteroidales;S24-7;;
137	22	110	40	26	94	89	59	63	102	163	58	28	56	46	78	70	67	65	122	28	54	12	32	6	0	24	116	14	26	14	8	62	4	843569;Bacteria;Firmicutes;Clostridia;Clostridiales;Peptococcaceae;;
138	144	72	4	1	11	1	9	0	33	0	30	108	266	4	28	9	4	1	0	40	26	26	38	28	32	28	2	22	24	24	1068	1	0	1106044;Bacteria;Firmicutes;Clostridia;Clostridiales;Lachnospiraceae;Dorea;
139	138	280	576	73	85	18	14	14	16	25	44	46	30	34	38	26	46	32	214	18	36	26	26	4	112	36	33	90	84	110	72	19	71	1103621;Bacteria;Proteobacteria;Gammaproteobacteria;Pasteurellales;Pasteurellaceae;Haemophilus;parainfluenzae
140	2	0	1012	6	3	3	0	0	4	4	2	0	2	0	20	5	0	3	4	54	4	6	2	0	50	28	507	0	0	6	0	5	1	302145;Bacteria;Bacteroidetes;Bacteroidia;Bacteroidales;S24-7;;
141	8	54	0	4	31	75	150	539	18	4	104	18	10	294	16	28	66	2	28	10	14	12	4	8	4	0	1	2	8	10	14	21	7	279653;Bacteria;Bacteroidetes;Bacteroidia;Bacteroidales;Prevotellaceae;Prevotella;
142	14	160	2	10	3	4	4	84	59	35	24	28	138	10	200	12	125	14	2	12	184	22	156	12	4	10	58	18	16	20	18	110	158	194614;Bacteria;Bacteroidetes;Bacteroidia;Bacteroidales;S24-7;;
143	26	0	2	0	0	0	0	1	1	0	18	28	26	8	28	0	0	1	0	42	44	136	32	1082	2	692	0	32	74	30	66	2	2	588100;Bacteria;Firmicutes;Clostridia;Clostridiales;;;
144	1226	64	414	2	3	41	4	24	194	97	42	108	22	20	18	27	41	21	0	28	18	20	22	12	0	32	3	22	14	8	26	0	0	354698;Bacteria;Firmicutes;Clostridia;Clostridiales;;;
145	112	822	2274	9	10	28	1	7	0	3	18	8	4	158	6	4	9	1	12	292	6	6	10	122	144	16	17	12	32	14	2	0	5	1111528;Bacteria;Proteobacteria;Gammaproteobacteria;Enterobacteriales;Enterobacteriaceae;Klebsiella;
147	34	6	0	15	9	247	21	4	88	4	26	1192	18	34	90	8	9	53	294	50	48	16	66	20	2	30	44	10	10	16	26	18	169	955636;Bacteria;Firmicutes;Clostridia;Clostridiales;;;
148	22	4	0	1	0	514	9	8	30	1	18	12	8	0	6	3	10	3	0	14	64	26	764	138	4	14	16	20	26	18	20	3	1	197729;Bacteria;Bacteroidetes;Bacteroidia;Bacteroidales;S24-7;;
150	50	14	60	174	61	76	41	33	46	47	192	4	62	140	18	76	93	109	8	18	32	6	26	0	12	12	168	88	166	36	60	110	107	1104107;Bacteria;Bacteroidetes;Bacteroidia;Bacteroidales;Porphyromonadaceae;Porphyromonas;
151	52	36	10	7	9	9	3	12	5	8	46	132	64	62	32	6	10	9	6	20	76	54	134	30	92	762	364	64	18	22	104	20	137	673586;Bacteria;Firmicutes;Clostridia;Clostridiales;Ruminococcaceae;Oscillospira;
152	94	42	22	38	3	76	115	63	55	17	194	30	16	66	16	17	41	25	4	52	82	18	64	180	54	328	44	284	148	58	34	21	10	436573;Bacteria;Firmicutes;Clostridia;Clostridiales;Christensenellaceae;;
153	32	64	46	41	66	43	15	259	18	59	8	28	12	6	8	7	16	101	118	92	72	6	50	10	0	14	78	10	26	4	10	8	52	177451;Bacteria;Bacteroidetes;Bacteroidia;Bacteroidales;S24-7;;
154	0	2	0	4	763	0	0	0	3	1	2	0	0	2	0	2	0	4	108	0	2	0	0	0	0	4	10	0	2	0	0	0	6	215060;Bacteria;Firmicutes;Clostridia;Clostridiales;;;
155	24	40	44	14	3	63	27	22	55	106	14	24	12	6	10	67	38	347	0	28	126	4	38	6	2	16	88	14	198	10	14	8	2	168541;Bacteria;Firmicutes;Clostridia;Clostridiales;Lachnospiraceae;;
156	26	476	84	132	28	11	6	144	106	71	70	98	10	120	20	24	62	53	32	112	34	10	74	10	196	12	104	6	4	22	14	38	125	772483;Bacteria;Firmicutes;Clostridia;Clostridiales;;;
157	4	0	0	7	0	0	0	0	0	716	4	328	2	206	0	4	0	11	0	4	12	12	8	4	0	4	3	6	6	2	6	2	5	615455;Bacteria;Firmicutes;Clostridia;Clostridiales;Ruminococcaceae;;
158	36	48	444	0	58	112	59	108	1	37	12	104	98	42	110	1	35	1	0	2	2	0	2	0	6	8	5	0	0	2	0	60	1	4304410;Bacteria;Elusimicrobia;Elusimicrobia;Elusimicrobiales;Elusimicrobiaceae;;
160	26	6	0	0	0	1	0	1	0	0	24	38	14	4	10	1	0	0	2	46	24	666	26	352	4	158	0	378	44	18	112	0	1	552238;Bacteria;Firmicutes;Clostridia;Clostridiales;[Mogibacteriaceae];;
161	128	368	220	40	80	20	18	18	44	30	66	96	54	116	76	21	36	17	232	48	60	88	118	12	100	36	17	36	70	132	128	19	18	1100985;Bacteria;Firmicutes;Clostridia;Clostridiales;Veillonellaceae;Veillonella;dispar
162	0	0	188	8	0	4	4	2	289	5	0	54	0	0	4	92	1	383	222	14	6	2	2	0	0	2	17	0	6	2	0	1	0	353983;Bacteria;Firmicutes;Clostridia;Clostridiales;Lachnospiraceae;;
163	0	2	0	27	27	13	1	1	1	6	0	0	0	6	2	4	36	18	0	0	2	24	8	0	0	0	850	0	10	0	10	7	0	839538;Bacteria;Bacteroidetes;Bacteroidia;Bacteroidales;S24-7;;
164	6	54	6	42	0	50	17	1	27	12	56	2	6	26	8	10	57	18	0	4	4	66	2	34	2	14	427	8	4	144	36	7	6	113865;Bacteria;Proteobacteria;Alphaproteobacteria;RF32;;;
165	36	6	4	2	3	2	5	38	18	0	32	34	18	82	30	14	2	2	0	32	28	206	58	526	206	246	53	344	160	70	264	7	3	851339;Bacteria;Firmicutes;Clostridia;Clostridiales;Lachnospiraceae;Dorea;
166	2	0	6	1	0	6	492	4	8	0	14	0	0	160	40	0	401	16	12	22	54	2	22	0	10	18	0	2	4	24	10	0	0	536989;Bacteria;Firmicutes;Clostridia;Clostridiales;;;
167	8	50	0	5	186	29	48	2	0	7	48	108	212	4	66	15	71	0	44	8	20	44	6	6	48	2	22	12	6	18	6	10	18	235212;Bacteria;Firmicutes;Clostridia;Clostridiales;Ruminococcaceae;;
168	24	10	186	14	52	12	10	16	5	8	60	20	82	26	40	2	8	16	2	16	6	82	12	306	48	116	3	34	12	18	16	24	16	848104;Bacteria;Firmicutes;Clostridia;Clostridiales;;;
169	36	18	8	9	20	11	3	6	30	11	6	20	14	10	28	11	27	11	20	28	28	24	44	370	20	40	26	36	20	18	30	105	19	366383;Bacteria;Actinobacteria;Coriobacteriia;Coriobacteriales;Coriobacteriaceae;Adlercreutzia;
171	20	12	4	5	11	3	6	5	13	9	16	86	864	4	32	5	9	4	38	22	28	20	8	20	10	30	10	16	18	42	214	2	5	787921;Bacteria;Firmicutes;Clostridia;Clostridiales;Ruminococcaceae;;
172	24	2	12	1	0	0	179	7	7	1	214	12	242	58	42	4	4	0	4	32	20	382	22	8	12	278	15	22	12	200	18	65	21	30569;Bacteria;Proteobacteria;Deltaproteobacteria;Desulfovibrionales;Desulfovibrionaceae;Desulfovibrio;
173	34	0	4	0	3	11	4	4	1	2	22	34	82	10	10	3	1	4	0	32	34	56	28	304	56	46	10	218	134	28	342	5	4	851000;Bacteria;Firmicutes;Clostridia;Clostridiales;Lachnospiraceae;;
174	14	0	4	0	0	12	1	0	0	5	18	14	26	0	10	5	0	0	0	24	22	154	18	332	130	36	0	90	192	48	328	3	0	277099;Bacteria;Firmicutes;Clostridia;Clostridiales;Lachnospiraceae;;
175	6	0	0	59	99	135	3	99	3	16	2	58	6	96	120	6	18	199	0	32	6	2	2	0	50	8	3	4	0	4	2	3	0	348242;Bacteria;Firmicutes;Clostridia;Clostridiales;Ruminococcaceae;;
176	20	2	102	35	54	19	4	17	42	18	18	36	66	28	34	9	14	4	58	38	50	22	32	8	110	26	39	0	4	20	24	66	138	1113282;Bacteria;Tenericutes;Mollicutes;RF39;;;
177	6	0	0	0	1	0	0	0	0	0	10	104	1024	0	8	0	74	0	0	8	16	12	4	10	0	8	0	6	4	8	8	0	0	3648820;Bacteria;Firmicutes;Clostridia;Clostridiales;Ruminococcaceae;;
178	64	16	24	1217	325	16	14	59	41	27	66	98	26	86	78	74	38	46	26	42	28	34	96	18	138	34	39	28	86	4	10	31	117	614821;Bacteria;Firmicutes;Clostridia;Clostridiales;;;
179	36	0	8	0	2	0	0	0	0	11	18	44	24	60	408	4	0	2	138	182	174	16	184	26	148	30	1	10	12	156	16	1	65	288076;Bacteria;Firmicutes;Clostridia;Clostridiales;Ruminococcaceae;;
180	8	16	20	7	13	12	61	4	21	20	12	56	136	128	6	13	39	17	176	6	36	4	20	4	88	6	69	0	4	8	4	3	7	292801;Bacteria;Firmicutes;Clostridia;Clostridiales;Ruminococcaceae;;
181	14	70	0	7	9	1	20	91	0	53	354	12	10	178	4	21	8	1	6	32	8	14	10	14	8	2	7	4	20	16	20	212	5	756286;Bacteria;Firmicutes;Clostridia;Clostridiales;;;
182	52	190	382	5	5	19	16	9	5	2	100	38	116	52	34	2	2	3	292	38	32	50	52	44	258	46	3	38	40	44	62	1	7	1109480;Bacteria;Firmicutes;Bacilli;Lactobacillales;Streptococcaceae;Streptococcus;
183	54	14	48	5	181	17	13	7	73	12	20	104	58	12	52	29	51	105	18	12	26	6	34	2	36	4	25	6	16	32	6	17	5	463116;Bacteria;Firmicutes;Clostridia;Clostridiales;Ruminococcaceae;;
184	22	0	16	0	7	18	32	0	51	3	10	78	478	8	12	3	9	120	44	4	20	4	16	2	14	4	32	4	4	8	10	10	2	198167;Bacteria;Tenericutes;RF3;ML615J-28;;;
185	132	18	124	18	218	13	20	29	337	88	90	242	214	32	106	48	384	46	34	32	42	162	48	28	34	52	67	38	50	44	950	30	29	2203165;Bacteria;Firmicutes;Clostridia;Clostridiales;Ruminococcaceae;Oscillospira;
186	16	62	34	34	3	12	49	121	20	10	22	12	10	52	30	4	20	2	10	26	4	26	8	58	30	114	2	114	46	10	134	11	5	1021561;Bacteria;Firmicutes;Clostridia;Clostridiales;Lachnospiraceae;Coprococcus;
187	120	14	6	13	156	16	5	6	47	9	32	144	504	6	32	14	28	35	16	36	30	14	32	22	70	170	44	42	8	10	22	18	17	340650;Bacteria;Firmicutes;Clostridia;Clostridiales;;;
188	32	382	142	1	0	3	1	83	11	0	10	8	2	10	86	77	0	9	138	6	10	10	12	18	2	12	2	12	16	2	34	0	1	651382;Bacteria;Firmicutes;Clostridia;Clostridiales;;;
189	26	8	12	3	68	3	0	11	152	4	20	100	184	74	0	5	9	109	50	22	6	0	18	4	0	6	6	2	6	10	4	0	15	462832;Bacteria;Firmicutes;Clostridia;Clostridiales;Ruminococcaceae;Ruminococcus;
190	54	8	10	0	1	2	5	0	1	1	40	46	56	0	52	1	0	3	6	50	28	336	36	214	62	622	0	212	94	80	196	6	18	1099799;Bacteria;Firmicutes;Clostridia;Clostridiales;Lachnospiraceae;;
191	0	2	6	3	2	1	25	2	12	0	2	10	4	6	84	1	13	0	8	2	8	0	2	2	104	60	5	0	4	20	4	0	331	4374040;Bacteria;Tenericutes;Mollicutes;RF39;;;
192	424	40	156	0	41	0	0	6	61	1	0	58	4	12	4	0	0	0	2	4	14	10	14	12	2	4	0	10	6	4	24	1	3	835872;Bacteria;Tenericutes;Mollicutes;Anaeroplasmatales;Anaeroplasmataceae;Anaeroplasma;
193	20	2	0	0	0	0	0	4	0	3	8	22	100	76	12	0	0	8	0	6	10	90	44	38	0	14	4	158	52	48	236	71	20	314320;Bacteria;Firmicutes;Clostridia;Clostridiales;Ruminococcaceae;;
194	36	60	372	4	29	13	8	3	7	1	42	50	24	46	40	5	3	8	230	50	24	8	6	12	32	62	10	30	46	32	58	4	24	1105921;Bacteria;Firmicutes;Bacilli;Gemellales;Gemellaceae;Gemella;
195	26	16	58	2	2	65	26	30	4	2	40	22	20	74	4	9	1	8	2	10	10	16	30	30	70	266	1	112	50	32	242	4	5	851083;Bacteria;Firmicutes;Clostridia;Clostridiales;Lachnospiraceae;;
196	0	0	0	0	653	0	0	0	0	0	0	0	0	0	0	0	0	1	0	0	0	0	0	0	0	0	1	0	0	0	0	0	6	214295;Bacteria;Firmicutes;Clostridia;Clostridiales;Lachnospiraceae;;
197	84	6	46	13	168	12	6	29	16	5	4	48	84	34	46	6	32	1	26	14	20	20	28	4	38	2	1	6	4	12	12	0	9	1913891;Bacteria;Firmicutes;Clostridia;Clostridiales;Ruminococcaceae;Ruminococcus;
198	18	0	74	331	0	28	9	11	1	7	102	14	32	10	4	5	22	44	0	20	0	2	4	0	0	10	7	12	2	0	2	5	0	274125;Bacteria;Bacteroidetes;Bacteroidia;Bacteroidales;S24-7;;
199	2	2	24	4	3	57	0	3	1	2	6	6	10	22	20	37	2	6	4	18	0	26	4	16	4	114	2	254	292	24	44	0	1	444791;Bacteria;Cyanobacteria;4C0d-2;YS2;;;
200	4	0	36	6	8	28	1	31	33	72	12	52	102	6	6	2	50	6	2	52	130	2	8	8	2	8	5	4	4	6	6	1	9	684456;Bacteria;Firmicutes;Clostridia;Clostridiales;;;
201	8	6	0	77	8	12	1	6	0	8	4	10	0	2	28	7	6	5	0	10	76	4	72	2	0	36	36	16	12	0	0	74	98	848300;Bacteria;Firmicutes;Clostridia;Clostridiales;Lachnospiraceae;;
203	6	6	46	26	15	1	6	2	5	4	18	8	12	20	10	4	8	2	0	90	18	8	20	12	94	4	10	170	206	40	10	7	13	295828;Bacteria;Firmicutes;Clostridia;Clostridiales;Ruminococcaceae;;
204	36	4	2	4	6	5	82	107	20	45	62	12	10	36	14	3	63	25	8	30	22	14	60	62	32	10	0	8	12	20	2	29	8	552585;Bacteria;Firmicutes;Erysipelotrichi;Erysipelotrichales;Erysipelotrichaceae;Allobaculum;
206	188	8	66	3	64	4	2	27	8	10	18	134	80	12	68	18	34	15	6	20	12	46	26	24	24	8	13	6	8	16	28	2	0	207252;Bacteria;Firmicutes;Clostridia;Clostridiales;Ruminococcaceae;Oscillospira;
207	2	0	2	79	0	2	3	1	6	5	8	18	60	100	2	10	1	300	0	32	4	2	6	0	8	4	10	0	4	2	36	1	0	262416;Bacteria;Firmicutes;Clostridia;Clostridiales;;;
208	26	2	2	0	0	0	0	0	0	1	12	36	18	2	22	0	0	0	2	26	22	562	20	280	16	34	0	44	54	38	32	1	1	170870;Bacteria;Firmicutes;Clostridia;Clostridiales;Lachnospiraceae;Blautia;
209	12	4	0	23	102	10	24	6	33	48	172	14	8	18	4	51	45	1	2	8	18	148	4	4	12	4	1	106	10	14	4	0	3	590367;Bacteria;Firmicutes;Clostridia;Clostridiales;Ruminococcaceae;;
211	108	52	344	2	4	11	8	6	14	19	30	164	62	38	44	25	15	4	40	34	70	10	14	2	254	18	20	8	26	6	10	5	0	654791;Bacteria;Firmicutes;Clostridia;Clostridiales;;;
212	4	36	10	1	226	32	0	0	9	50	0	8	0	8	8	0	1	3	8	4	18	2	4	134	58	8	23	0	20	0	42	1	187	1090023;Bacteria;Firmicutes;Erysipelotrichi;Erysipelotrichales;Erysipelotrichaceae;;
213	20	4	2	1	138	2	1	19	6	3	8	30	208	32	6	16	2	2	66	6	26	0	10	28	14	10	1	8	4	44	2	1	15	1030908;Bacteria;Firmicutes;Clostridia;Clostridiales;Clostridiaceae;Clostridium;
214	16	2	0	8	0	5	44	0	14	19	6	232	50	108	52	2	17	10	2	12	224	2	14	4	0	18	323	10	0	16	12	5	0	307242;Bacteria;Bacteroidetes;Bacteroidia;Bacteroidales;S24-7;;
216	2	4	10	0	3	0	0	0	1	1	4	10	8	12	78	0	0	0	0	2	8	140	8	156	64	98	0	12	0	36	34	0	49	304489;Bacteria;Firmicutes;Clostridia;Clostridiales;Ruminococcaceae;Oscillospira;
219	2	32	16	20	255	77	20	11	3	6	2	2	6	8	0	1	11	22	10	0	4	14	0	0	2	4	91	10	14	2	4	17	74	1107769;Bacteria;Firmicutes;Bacilli;Lactobacillales;Lactobacillaceae;Lactobacillus;
221	90	6	26	4	45	2	0	14	23	62	20	100	106	6	8	5	17	20	54	8	2	6	20	4	0	8	6	4	2	4	8	1	0	765030;Bacteria;Firmicutes;Clostridia;Clostridiales;;;
222	20	0	0	3	0	0	1	0	0	0	784	10	4	2	8	0	4	2	0	20	10	16	20	20	0	10	0	16	14	12	12	0	0	937400;Bacteria;Firmicutes;Clostridia;Clostridiales;Ruminococcaceae;;
223	20	18	0	0	0	179	211	39	12	6	58	12	44	0	78	2	7	1	8	4	4	0	2	6	0	2	1	4	16	0	12	0	0	894735;Bacteria;Firmicutes;Erysipelotrichi;Erysipelotrichales;Erysipelotrichaceae;Allobaculum;
224	334	148	60	8	15	0	2	16	4	2	166	130	202	68	10	19	4	4	216	200	116	186	180	20	150	34	5	72	86	260	378	0	7	1104385;Bacteria;Bacteroidetes;Bacteroidia;Bacteroidales;Prevotellaceae;Prevotella;melaninogenica
225	8	14	6	6	14	4	4	6	2	7	8	26	20	22	12	4	9	0	12	20	4	14	12	424	10	12	1	6	4	6	12	12	9	365631;Bacteria;Firmicutes;Clostridia;Clostridiales;;;
226	0	2	694	2	0	0	42	20	2	0	22	2	2	4	38	0	0	0	4	26	6	2	2	22	0	12	0	0	2	0	0	0	0	1099669;Bacteria;Firmicutes;Clostridia;Clostridiales;Ruminococcaceae;Ruminococcus;bromii
227	126	0	0	4	6	24	1	3	13	1	4	10	8	2	112	1	2	1	20	6	18	12	12	6	0	18	15	8	4	6	260	1	1	276674;Bacteria;Firmicutes;Clostridia;Clostridiales;;;
228	4	20	0	7	0	604	8	53	90	0	0	32	8	26	4	1	17	1	18	2	14	0	18	2	4	4	13	0	18	2	2	1	2	1104636;Bacteria;Firmicutes;Erysipelotrichi;Erysipelotrichales;Erysipelotrichaceae;Allobaculum;
229	0	8	0	4	199	67	3	0	6	2	2	6	2	0	6	6	1	5	14	8	8	0	10	4	14	0	128	2	2	4	4	74	154	803659;Bacteria;Bacteroidetes;Bacteroidia;Bacteroidales;S24-7;;
230	8	0	10	0	5	0	7	1	2	1	4	24	8	8	4	0	0	0	0	6	22	48	6	54	0	18	1	10	6	6	442	0	2	1034216;Bacteria;Firmicutes;Clostridia;Clostridiales;Ruminococcaceae;Ruminococcus;
231	2	2	14	2	272	1	1	1	3	3	2	2	6	2	0	3	0	3	8	2	8	2	10	0	0	0	1	0	0	0	0	5	17	799905;Bacteria;Firmicutes;Clostridia;Clostridiales;Lachnospiraceae;[Ruminococcus];gnavus
232	10	0	6	0	0	0	0	0	0	0	4	0	2	0	2	0	0	0	0	8	16	18	10	6	0	548	0	8	8	2	12	0	0	278860;Bacteria;Bacteroidetes;Bacteroidia;Bacteroidales;S24-7;;
234	8	0	2	0	1	0	1	1	1	2	8	10	4	2	4	0	0	0	0	4	12	58	10	336	4	138	12	10	4	6	86	4	0	511009;Bacteria;Firmicutes;Clostridia;Clostridiales;Ruminococcaceae;;
235	6	64	0	2	1	18	2	0	0	1	92	96	138	30	56	22	59	0	50	6	14	8	4	4	68	10	50	2	8	12	4	24	5	455805;Bacteria;Firmicutes;Clostridia;Clostridiales;Ruminococcaceae;;
236	18	0	0	0	0	1	2	0	48	3	4	14	708	4	4	6	0	0	0	12	12	6	18	0	2	8	0	10	10	24	8	0	0	134399;Bacteria;Firmicutes;Clostridia;Clostridiales;Ruminococcaceae;;
237	116	14	6	3	65	3	9	1	55	10	18	26	40	22	2	8	17	48	0	0	8	2	22	4	0	6	16	6	0	0	0	0	1	4315788;Bacteria;Firmicutes;Clostridia;Clostridiales;Ruminococcaceae;;
238	12	46	4	1	7	2	0	0	1	1	2	8	8	20	8	1	0	1	0	156	12	20	14	10	20	10	2	12	70	8	402	0	0	1501569;Bacteria;Firmicutes;Clostridia;Clostridiales;Lachnospiraceae;;
239	0	0	130	2	0	0	0	9	76	39	72	2	2	2	6	10	104	0	0	6	0	2	6	2	0	2	1	0	4	0	2	0	0	4313378;Bacteria;Firmicutes;Clostridia;Clostridiales;Ruminococcaceae;;
240	0	6	258	12	0	0	0	6	1	0	2	52	2	0	2	26	26	0	58	2	32	4	2	0	6	14	0	0	2	12	0	0	0	203865;Bacteria;Bacteroidetes;Bacteroidia;Bacteroidales;S24-7;;
241	4	2	20	1	6	47	16	14	1	6	10	22	8	58	6	1	1	1	2	8	8	8	2	6	0	16	27	182	6	4	14	37	4	27355;Bacteria;Firmicutes;Clostridia;Clostridiales;Ruminococcaceae;;
242	2	12	12	22	0	0	0	0	0	1	0	8	0	0	4	1	1	0	0	0	2	0	0	2	378	6	76	0	2	54	0	2	2	585932;Bacteria;Firmicutes;Clostridia;Clostridiales;Lachnospiraceae;Blautia;
243	106	22	54	5	47	5	10	38	23	38	22	30	90	36	20	3	8	12	20	18	4	24	34	28	36	10	8	6	8	10	32	12	4	271488;Bacteria;Firmicutes;Clostridia;Clostridiales;Ruminococcaceae;;
244	22	18	102	32	6	23	19	10	30	41	30	66	28	34	88	24	22	47	18	74	16	14	140	30	62	152	29	2	12	18	8	95	44	588100;Bacteria;Firmicutes;Clostridia;Clostridiales;;;
245	12	20	50	7	12	0	0	15	0	18	10	218	10	44	10	90	1	125	34	6	10	6	12	2	0	2	4	4	8	0	4	19	73	4357144;Bacteria;Firmicutes;Clostridia;Clostridiales;Ruminococcaceae;Ruminococcus;
246	2	22	50	3	18	19	1	4	33	9	20	64	12	4	412	11	13	12	38	14	40	6	36	4	6	6	31	4	6	6	12	0	0	292360;Bacteria;Firmicutes;Clostridia;Clostridiales;Ruminococcaceae;;
247	10	0	0	3	7	0	4	0	1	0	8	12	4	30	4	0	3	3	0	24	6	424	10	2	0	12	2	4	10	12	22	16	1	456453;Bacteria;Firmicutes;Clostridia;Clostridiales;Ruminococcaceae;;
248	12	6	4	1	49	4	0	10	18	14	4	2	198	0	2	15	15	0	18	0	6	4	16	2	0	2	4	0	0	6	2	1	0	593709;Bacteria;Firmicutes;Clostridia;Clostridiales;Ruminococcaceae;;
249	2	40	228	0	0	0	0	0	0	0	58	4	70	62	8	0	0	0	8	82	14	0	10	270	10	176	0	2	116	0	0	0	0	1103150;Bacteria;Bacteroidetes;Bacteroidia;Bacteroidales;Bacteroidaceae;Bacteroides;
250	2	0	6	5	12	2	0	58	141	23	2	0	0	20	2	431	2	11	0	2	8	4	6	16	0	20	11	16	4	0	26	2	11	827743;Bacteria;Firmicutes;Clostridia;Clostridiales;;;
251	26	0	78	0	0	2	1	0	15	41	38	292	2	32	142	10	28	0	0	8	14	6	6	10	0	10	0	10	2	2	8	0	0	340650;Bacteria;Firmicutes;Clostridia;Clostridiales;;;
252	6	0	14	3	1	0	2	8	2	1	6	0	0	18	6	0	1	4	0	14	0	0	8	2	26	2	25	24	2	8	60	18	120	621700;Bacteria;Firmicutes;Clostridia;Clostridiales;;;
254	12	14	20	2	3	0	4	0	8	14	34	48	232	4	4	2	7	35	20	2	4	0	4	4	0	6	7	0	4	4	0	1	3	519377;Bacteria;Firmicutes;Erysipelotrichi;Erysipelotrichales;Erysipelotrichaceae;;
256	8	222	98	0	3	3	1	0	0	1	24	0	42	2	0	1	3	0	22	36	36	14	10	0	4	6	2	54	2	8	60	1	5	1104357;Bacteria;Bacteroidetes;Bacteroidia;Bacteroidales;[Paraprevotellaceae];[Prevotella];
260	4	2	20	28	0	13	3	2	11	6	22	46	8	22	8	1	17	4	0	4	24	158	6	10	12	2	7	64	20	0	40	109	20	4343981;Bacteria;Tenericutes;Mollicutes;RF39;;;
261	26	16	0	0	0	0	2	4	31	1	16	134	558	12	8	6	1	6	10	10	10	10	172	16	0	26	6	10	14	14	16	0	0	234586;Bacteria;Firmicutes;Clostridia;Clostridiales;;;
262	0	0	0	0	0	13	34	0	0	36	0	0	0	0	0	0	0	0	0	0	0	2	0	0	0	0	1	0	0	0	0	0	146	2013899;Bacteria;Tenericutes;Mollicutes;RF39;;;
263	38	0	0	2	0	1	2	5	158	28	10	30	6	12	260	2	8	16	34	6	44	4	2	6	0	8	1	2	6	12	2	1	0	673586;Bacteria;Firmicutes;Clostridia;Clostridiales;Ruminococcaceae;Oscillospira;
264	30	2	12	5	19	4	19	6	17	8	214	12	6	4	4	3	16	116	6	2	10	8	10	6	2	4	2	12	26	14	48	10	0	235117;Bacteria;Firmicutes;Clostridia;Clostridiales;Ruminococcaceae;;
267	8	20	0	4	0	16	16	2	12	2	72	28	312	32	86	0	14	2	8	8	8	0	14	6	0	4	0	84	18	8	20	0	1	190269;Bacteria;Bacteroidetes;Bacteroidia;Bacteroidales;S24-7;;
269	6	4	2	1	0	0	0	0	0	0	10	4	10	6	4	0	0	1	0	10	10	20	4	82	6	184	0	48	30	12	20	2	1	177179;Bacteria;Firmicutes;Clostridia;Clostridiales;Christensenellaceae;Christensenella;
270	8	6	56	4	12	3	37	1	9	0	46	4	182	0	18	2	0	8	28	4	4	4	2	4	2	4	0	6	6	6	6	0	0	4338161;Bacteria;Firmicutes;Clostridia;Clostridiales;;;
273	60	2	14	7	1	0	0	4	61	7	26	160	0	6	2	38	13	5	0	10	6	6	14	0	0	2	9	4	8	0	6	0	9	166063;Bacteria;Firmicutes;Clostridia;Clostridiales;Ruminococcaceae;;
276	60	14	0	12	6	0	1	3	2	1	2	10	2	2	8	1	2	138	4	14	4	140	6	14	0	4	0	4	2	4	4	1	0	264695;Bacteria;Firmicutes;Clostridia;Clostridiales;Ruminococcaceae;Ruminococcus;
277	2	4	0	4	10	0	2	3	2	19	2	42	4	20	52	1	1	4	0	0	10	2	6	2	48	2	12	2	2	0	2	9	118	701384;Bacteria;Tenericutes;Mollicutes;RF39;;;
278	0	0	4	65	146	3	2	9	23	25	0	4	6	2	0	61	13	34	4	0	0	0	0	0	2	0	33	6	0	4	2	42	18	1101663;Bacteria;Fusobacteria;Fusobacteriia;Fusobacteriales;Leptotrichiaceae;Leptotrichia;
279	0	0	0	0	0	8	42	161	2	0	2	0	0	0	0	4	4	1	0	0	0	0	0	0	0	0	0	0	0	0	36	0	0	355962;Bacteria;Bacteroidetes;Bacteroidia;Bacteroidales;S24-7;;
281	12	126	24	1	0	0	0	0	0	0	50	0	2	4	0	0	0	0	8	96	8	0	2	92	32	24	0	16	6	2	0	0	0	1102667;Bacteria;Actinobacteria;Coriobacteriia;Coriobacteriales;Coriobacteriaceae;Collinsella;aerofaciens
283	114	0	2	1	19	0	0	0	0	0	4	4	10	0	12	0	1	0	4	94	6	8	160	4	0	6	0	2	48	8	8	1	0	354160;Bacteria;Bacteroidetes;Bacteroidia;Bacteroidales;S24-7;;
289	0	0	0	1	142	2	16	3	2	2	0	0	0	0	0	3	8	23	0	0	0	0	0	0	0	0	10	0	0	0	0	3	114	1111560;Bacteria;Actinobacteria;Actinobacteria;Actinomycetales;Micrococcaceae;;
290	10	12	88	27	120	27	17	22	39	35	6	2	4	14	0	33	23	32	4	2	6	2	8	4	4	0	38	8	2	2	14	33	107	1097331;Bacteria;Fusobacteria;Fusobacteriia;Fusobacteriales;Fusobacteriaceae;Fusobacterium;
294	0	18	0	33	12	0	0	0	0	5	4	114	2	0	10	27	0	0	0	0	4	2	4	2	2	2	15	0	2	0	6	0	0	468314;Bacteria;Firmicutes;Clostridia;Clostridiales;Ruminococcaceae;;
296	18	0	2	0	1	0	0	0	0	0	8	8	4	4	8	0	0	1	0	6	8	28	6	188	6	54	0	4	72	6	10	0	0	535364;Bacteria;Firmicutes;Clostridia;Clostridiales;Ruminococcaceae;;
297	4	0	0	0	0	0	0	0	0	0	8	8	6	0	4	0	0	0	2	2	4	4	2	10	0	8	0	2	316	4	10	0	0	351734;Bacteria;Firmicutes;Clostridia;Clostridiales;Lachnospiraceae;[Ruminococcus];gnavus
299	0	0	0	9	137	0	0	0	0	0	0	0	0	0	0	0	7	0	0	0	0	0	0	0	0	0	0	0	0	0	0	0	90	4361343;Bacteria;Proteobacteria;Gammaproteobacteria;Xanthomonadales;Xanthomonadaceae;;
302	8	2	4	0	2	1	3	1	2	4	10	12	0	16	8	3	2	2	4	4	10	4	6	26	4	252	0	10	8	12	14	4	3	305261;Bacteria;Firmicutes;Clostridia;Clostridiales;;;
305	6	0	24	0	10	3	6	0	3	15	6	4	242	2	26	9	9	11	8	2	4	6	2	0	2	2	3	4	2	2	6	0	0	340368;Bacteria;Firmicutes;Clostridia;Clostridiales;Ruminococcaceae;Ruminococcus;
307	16	8	26	0	129	2	3	10	35	10	2	184	2	26	34	27	23	29	14	4	4	0	12	0	0	8	5	2	2	0	2	3	1	842240;Bacteria;Firmicutes;Clostridia;Clostridiales;Ruminococcaceae;Oscillospira;
310	0	0	0	51	0	0	66	0	0	4	0	0	0	0	2	0	0	0	0	0	114	0	2	0	4	0	0	0	4	0	0	0	0	850685;Bacteria;Proteobacteria;Alphaproteobacteria;RF32;;;
314	0	0	354	5	1	0	0	0	8	58	0	4	0	8	2	0	1	1	4	6	12	0	0	0	4	8	0	0	0	0	18	2	2	456616;Bacteria;Firmicutes;Clostridia;Clostridiales;;;
317	0	194	6	0	0	3	0	0	4	0	54	6	0	12	6	18	1	0	0	8	0	6	8	0	0	0	2	0	0	0	0	1	0	1113282;Bacteria;Tenericutes;Mollicutes;RF39;;;
318	2	0	0	0	9	0	0	0	0	135	4	0	0	2	8	0	0	1	24	0	0	0	0	0	0	0	1	0	0	0	0	1	1	1131089;Bacteria;Firmicutes;Clostridia;Clostridiales;;;
319	2	0	0	4	5	2	0	118	2	0	48	0	8	10	0	13	3	0	0	38	4	0	4	6	0	4	5	24	2	4	4	5	11	269656;Bacteria;Firmicutes;Clostridia;Clostridiales;;;
326	2	0	0	0	2	2	2	2	155	0	4	0	0	0	6	0	1	0	0	6	4	0	2	0	0	0	2	2	0	0	2	1	1	775375;Bacteria;Firmicutes;Clostridia;Clostridiales;;;
328	8	0	0	0	0	0	0	0	0	0	6	6	10	0	8	0	0	0	0	4	6	12	6	8	6	54	0	358	10	8	10	0	1	259249;Bacteria;Bacteroidetes;Bacteroidia;Bacteroidales;S24-7;;
329	4	22	4	5	1	0	0	1	0	0	12	58	2	2	34	0	0	2	6	6	0	10	2	220	2	20	5	6	2	4	0	2	58	439630;Bacteria;Firmicutes;Clostridia;Clostridiales;Ruminococcaceae;;
330	138	24	110	78	25	485	75	48	285	137	94	40	110	36	268	49	39	629	212	62	226	42	318	26	0	34	449	52	42	28	18	65	915	189962;Bacteria;Bacteroidetes;Bacteroidia;Bacteroidales;S24-7;;
331	18	6	2	2	7	7	3	1	6	8	12	18	20	4	12	2	4	10	10	10	10	266	4	166	16	46	4	18	14	8	60	13	2	2203165;Bacteria;Firmicutes;Clostridia;Clostridiales;Ruminococcaceae;Oscillospira;
334	10	200	18	1	4	0	0	7	0	5	10	22	16	38	8	3	1	28	8	2	0	0	4	0	2	4	0	0	0	2	0	1	1	111211;Bacteria;Firmicutes;Clostridia;Clostridiales;;;
337	4	4	8	0	0	192	7	70	6	5	60	0	134	24	4	30	16	48	2	2	0	4	4	0	0	0	3	2	0	6	6	0	0	556936;Bacteria;Cyanobacteria;4C0d-2;YS2;;;
340	12	0	4	7	0	1	4	1	0	0	6	8	4	6	8	1	0	2	0	16	4	26	6	62	0	82	0	112	94	4	6	1	0	338487;Bacteria;Firmicutes;Clostridia;Clostridiales;Lachnospiraceae;;
343	0	0	0	4	68	0	1	1	2	2	0	0	0	0	0	1	1	6	0	0	0	0	0	0	0	0	1	0	0	0	0	92	63	183446;Bacteria;Bacteroidetes;Bacteroidia;Bacteroidales;S24-7;;
344	0	0	0	0	0	0	0	0	0	17	2	100	0	4	2	3	0	65	0	0	0	2	4	0	0	0	1	4	0	2	2	1	0	1924682;Bacteria;Firmicutes;Clostridia;Clostridiales;Clostridiaceae;;
345	4	0	2	0	0	0	0	0	0	0	6	6	4	0	4	0	0	0	0	2	2	0	2	144	0	6	0	4	36	2	60	0	0	295683;Bacteria;Firmicutes;Clostridia;Clostridiales;Lachnospiraceae;;
351	112	158	0	0	0	0	0	0	0	0	0	12	0	0	0	0	0	0	2	0	6	0	0	0	6	0	0	6	24	0	2	0	0	1520640;Bacteria;Firmicutes;Clostridia;Clostridiales;Clostridiaceae;;
357	982	12	1172	19	11	44	221	304	16	3	20	30	10	46	84	5	23	7	0	8	20	14	116	8	0	28	16	14	10	8	24	0	3	803970;Bacteria;Firmicutes;Clostridia;Clostridiales;;;
369	0	0	0	4	48	13	3	6	1	0	0	0	4	0	2	12	4	6	0	2	2	0	0	0	0	0	14	0	2	0	0	1	156	1107027;Bacteria;Firmicutes;Bacilli;Lactobacillales;Lactobacillaceae;Lactobacillus;
375	10	38	6	36	2	0	1	0	22	2	8	4	14	4	10	3	2	5	0	74	28	264	4	1206	14	74	2	18	12	18	66	112	217	4370244;Bacteria;Bacteroidetes;Bacteroidia;Bacteroidales;Rikenellaceae;;
380	192	4	16	2	14	2	0	9	49	16	6	46	34	10	4	5	22	6	2	0	2	4	12	6	0	6	12	4	12	0	2	1	0	350873;Bacteria;Firmicutes;Clostridia;Clostridiales;Ruminococcaceae;;
384	0	0	0	3	0	1	32	19	3	0	6	66	0	16	0	2	140	5	0	6	0	4	12	4	2	2	0	2	2	14	6	0	0	376333;Bacteria;Bacteroidetes;Bacteroidia;Bacteroidales;S24-7;;
388	456	22	44	67	1	12	11	128	77	17	318	98	194	222	360	61	20	14	308	58	100	80	78	46	0	44	10	30	18	14	38	5	8	278860;Bacteria;Bacteroidetes;Bacteroidia;Bacteroidales;S24-7;;
392	2	0	0	14	0	8	8	1	181	1	6	2	6	14	16	1	9	0	0	6	22	2	4	10	30	10	3	2	14	18	2	2	0	4444771;Bacteria;Tenericutes;Mollicutes;RF39;;;
396	6	0	0	0	0	0	0	1	7	0	0	114	0	2	2	2	9	0	0	4	0	2	0	0	2	0	0	2	0	0	2	0	0	4304410;Bacteria;Elusimicrobia;Elusimicrobia;Elusimicrobiales;Elusimicrobiaceae;;
411	134	12	154	0	0	0	0	0	0	0	42	46	36	20	14	0	0	0	0	42	48	24	126	24	12	30	1	16	58	722	20	0	0	1110948;Bacteria;Firmicutes;Clostridia;Clostridiales;;;
436	30	1834	3266	23	150	119	5056	402	233	330	468	106	68	368	126	314	805	243	70	464	106	74	68	74	36	120	6	22	60	170	170	8	5	352376;Bacteria;Firmicutes;Clostridia;Clostridiales;Ruminococcaceae;;
454	2	0	4	0	7	0	4	0	0	1	0	0	6	0	2	0	0	0	0	2	0	0	0	0	122	0	0	0	0	0	0	0	0	232222;Bacteria;Firmicutes;Clostridia;Clostridiales;Ruminococcaceae;;
455	0	2	54	0	0	52	1	0	0	0	0	2	88	0	0	0	0	0	170	0	0	0	0	0	158	100	1	4	0	0	4	0	0	1100575;Bacteria;Bacteroidetes;Bacteroidia;Bacteroidales;Prevotellaceae;Prevotella;copri
473	2	0	34	1	23	1	25	26	14	1	14	34	52	48	16	0	1	0	2	4	14	124	0	182	80	14	6	38	4	74	164	2	0	848104;Bacteria;Firmicutes;Clostridia;Clostridiales;;;
481	444	0	10	7	1	1	0	1	3	0	30	180	84	88	8	2	1	2	2	56	14	18	20	14	2	28	0	16	18	14	20	0	89	387743;Bacteria;Firmicutes;Clostridia;Clostridiales;;;
486	0	0	0	0	0	0	0	59	0	0	0	0	0	0	0	80	0	0	0	0	0	0	0	0	0	0	1	0	0	0	0	0	0	1036161;Bacteria;Bacteroidetes;Flavobacteriia;Flavobacteriales;[Weeksellaceae];Wautersiella;
493	10	0	0	0	0	11	0	1	0	0	10	4	4	6	2	0	0	0	0	4	10	116	2	22	2	12	1	22	20	6	6	0	0	1110948;Bacteria;Firmicutes;Clostridia;Clostridiales;;;
494	30	84	2	336	5	538	42	98	75	100	42	16	16	404	8	2575	60	43	4	86	14	2	2	8	4	10	29	2	42	14	10	21	3	1113240;Bacteria;Firmicutes;Erysipelotrichi;Erysipelotrichales;Erysipelotrichaceae;Allobaculum;
504	440	2	22	208	0	566	88	540	1616	109	756	24	38	12	46	610	105	36	428	34	46	32	32	12	0	22	29	28	8	14	16	9	6	278860;Bacteria;Bacteroidetes;Bacteroidia;Bacteroidales;S24-7;;
526	40	26	14	2	0	0	0	0	0	0	14	44	24	2	44	0	1	0	60	38	56	144	14	92	12	22	1	70	62	10	40	1	0	195258;Bacteria;Bacteroidetes;Bacteroidia;Bacteroidales;Bacteroidaceae;Bacteroides;
541	130	48	214	9	46	11	9	8	6	7	36	38	74	68	24	9	1	11	60	20	30	22	28	34	44	34	10	46	56	42	80	10	35	1020664;Bacteria;Firmicutes;Bacilli;Lactobacillales;Carnobacteriaceae;Granulicatella;
555	22	0	0	3	36	1	1	0	125	1	0	2	0	0	0	1	3	90	6	0	0	0	0	0	0	0	0	2	0	0	0	0	0	235212;Bacteria;Firmicutes;Clostridia;Clostridiales;Ruminococcaceae;;
556	2	4	2	7	0	40	15	9	84	27	14	8	8	98	30	38	516	6	2	22	22	10	28	2	0	0	331	0	6	4	0	23	0	266198;Bacteria;Tenericutes;Mollicutes;RF39;;;
591	12	116	36	3	0	0	0	0	2	0	42	106	40	10	50	0	0	6	10	130	48	224	26	630	26	144	0	162	624	24	414	0	5	1010201;Bacteria;Bacteroidetes;Bacteroidia;Bacteroidales;Bacteroidaceae;Bacteroides;
598	24	4	0	6	2	0	1	0	0	6	16	22	28	4	20	1	2	0	2	36	26	922	18	30	2	22	5	18	22	8	20	2	8	582082;Bacteria;Firmicutes;Clostridia;Clostridiales;Ruminococcaceae;;
616	334	302	22	5	413	2	21	99	109	17	52	562	98	72	36	176	12	100	368	46	296	30	90	24	8	20	35	30	22	14	36	4	6	334699;Bacteria;Firmicutes;Clostridia;Clostridiales;Ruminococcaceae;Oscillospira;
634	32	10	214	53	84	14	61	747	36	16	32	72	44	58	36	10	37	11	32	352	64	28	32	60	0	34	6	562	18	112	24	3	21	803659;Bacteria;Bacteroidetes;Bacteroidia;Bacteroidales;S24-7;;
693	38	0	0	1	2	0	1	1	0	0	30	38	24	24	24	0	2	0	0	34	32	564	40	754	14	116	0	238	116	44	60	0	0	333753;Bacteria;Firmicutes;Clostridia;Clostridiales;Lachnospiraceae;;
697	26	52	0	117	121	1	28	4	2	1533	28	2784	32	1574	30	894	77	50	0	42	234	140	32	50	0	30	33	56	34	32	18	13	102	347358;Bacteria;Firmicutes;Clostridia;Clostridiales;Ruminococcaceae;;
714	80	56	22	6	0	60	17	3	180	57	18	56	96	20	72	62	92	86	94	32	84	14	68	14	0	16	66	12	14	8	12	18	3	194614;Bacteria;Bacteroidetes;Bacteroidia;Bacteroidales;S24-7;;
720	32	2	0	3	1	1	7	6	3	1	4	6	20	2	0	2	2	12	4	30	6	6	10	0	40	0	35	22	0	84	8	5	35	278860;Bacteria;Bacteroidetes;Bacteroidia;Bacteroidales;S24-7;;
722	4	0	0	145	45	2	1	4	3	2	36	2	0	0	0	2	460	3	2	26	10	2	32	4	0	0	2	4	0	0	2	1	0	315655;Bacteria;Firmicutes;Clostridia;Clostridiales;;;
739	66	8	2	2	2	0	0	2	0	3	26	64	26	8	98	0	2	3	14	84	112	158	38	90	6	100	2	220	168	18	170	4	3	183619;Bacteria;Bacteroidetes;Bacteroidia;Bacteroidales;Bacteroidaceae;Bacteroides;
740	4	8	10	5	20	2	0	0	1	1	20	10	2	10	8	0	1	8	0	2	26	2	6	22	10	42	15	42	374	6	4	1	3	337850;Bacteria;Bacteroidetes;Bacteroidia;Bacteroidales;Rikenellaceae;;
751	136	312	4	5	7	4747	58	59	1097	4	50	272	40	72	1092	37	836	10	44	64	56	44	1272	42	0	50	39	50	30	28	38	6	93	532372;Bacteria;Firmicutes;Clostridia;Clostridiales;;;
755	68	62	184	11	31	8	3	7	10	7	44	64	54	50	34	9	7	4	84	22	42	38	38	82	120	58	15	78	44	88	56	8	24	1105971;Bacteria;Firmicutes;Bacilli;Lactobacillales;Streptococcaceae;Streptococcus;
763	4	0	18	0	0	0	0	0	0	0	4	0	4	2	230	0	0	0	2	4	6	12	6	4	2	16	0	4	4	2	6	0	0	797238;Bacteria;Firmicutes;Clostridia;Clostridiales;;;
769	0	0	0	2	127	1	0	1	2	0	0	0	2	0	0	3	1	0	0	0	0	0	0	0	0	0	1	0	0	0	0	0	6	1030908;Bacteria;Firmicutes;Clostridia;Clostridiales;Clostridiaceae;Clostridium;
781	8	368	24	7	0	0	0	0	0	0	4	22	28	18	2	0	5	0	192	28	30	100	8	8	146	34	0	16	4	70	0	0	0	2858769;Bacteria;Actinobacteria;Actinobacteria;Bifidobacteriales;Bifidobacteriaceae;Bifidobacterium;bifidum
793	8	38	0	1	0	1	9	234	5	1	2	0	0	0	0	23	0	76	0	0	0	0	0	4	0	0	1	0	18	0	0	0	0	1012649;Bacteria;Firmicutes;Clostridia;Clostridiales;Lachnospiraceae;;
826	38	6	4	1	0	2	1	0	0	0	0	0	2	64	6	0	0	0	2	128	6	0	4	56	0	4	3	10	8	6	4	0	0	1111528;Bacteria;Proteobacteria;Gammaproteobacteria;Enterobacteriales;Enterobacteriaceae;Klebsiella;
846	8	4	2	2	0	1	0	1	0	5	0	8	4	0	2	1	3	6	6	8	6	2	14	2	0	0	36	104	6	6	6	2	0	1109642;Bacteria;Firmicutes;Clostridia;Clostridiales;Lachnospiraceae;Blautia;
850	114	10	20	3	33	13	14	21	27	10	2	22	12	0	0	5	11	4	2	8	10	2	8	0	0	2	19	2	2	0	0	1	0	462832;Bacteria;Firmicutes;Clostridia;Clostridiales;Ruminococcaceae;Ruminococcus;
855	8	60	0	25	0	37	23	1	2	0	2	140	142	4	8	11	9	1	0	22	12	10	2	30	8	52	6	128	62	6	10	21	6	570356;Bacteria;Firmicutes;Clostridia;Clostridiales;Ruminococcaceae;Ruminococcus;
872	30	0	0	2	1	875	19	56	22	1	426	46	30	110	14	2	47	1	6	34	384	12	30	38	2	26	15	22	24	38	26	0	1	1110948;Bacteria;Firmicutes;Clostridia;Clostridiales;;;
880	0	0	152	122	0	0	0	0	2	0	0	0	0	8	0	0	17	1	2	0	40	0	6	4	2	2	1	0	0	8	0	18	4	266198;Bacteria;Tenericutes;Mollicutes;RF39;;;
891	2	2	0	7	1	11	46	5	1	0	10	32	6	0	2	1	23	2	2	2	28	10	20	14	18	14	19	156	4	418	8	0	30	468063;Bacteria;Firmicutes;Clostridia;Clostridiales;Ruminococcaceae;;
905	4	198	82	131	45	1	4	24	10	29	30	42	2	14	0	2	3	19	0	14	2	2	180	0	0	2	83	4	6	6	2	2	0	510377;Bacteria;Firmicutes;Clostridia;Clostridiales;;;
968	92	2	4	39	60	2	10	0	2	3	20	8	8	6	2	0	1	199	0	18	8	6	0	16	4	10	2	200	158	44	10	1	0	187121;Bacteria;Bacteroidetes;Bacteroidia;Bacteroidales;[Odoribacteraceae];Butyricimonas;
987	10	0	0	0	3	1	17	0	1	1	4	76	4	4	4	0	0	0	8	10	10	2	142	10	0	4	0	2	4	4	6	0	1	287996;Bacteria;Firmicutes;Clostridia;Clostridiales;;;
996	56	262	110	620	115	728	138	106	74	1	10	22	0	50	104	284	30	7	0	12	8	4	4	4	8	2	12	8	6	4	2	0	1	312490;Bacteria;Firmicutes;Clostridia;Clostridiales;;;
997	0	4	212	2	2	1	3	5	53	2	90	34	6	14	4	13	1	6	4	4	22	2	2	4	0	8	188	4	4	2	4	14	82	15993;Bacteria;Firmicutes;Clostridia;Clostridiales;;;
999	22	2	2	1	3	1	0	0	6	4	18	14	14	32	26	2	5	5	6	18	10	8	8	6	4	10	13	978	148	20	24	1	0	797238;Bacteria;Firmicutes;Clostridia;Clostridiales;;;
1000	2	162	0	1	7	0	4	0	1	1	6	6	8	2	4	0	2	2	0	4	24	18	8	50	0	8	0	82	4	26	0	0	8	876705;Bacteria;Bacteroidetes;Bacteroidia;Bacteroidales;S24-7;;
1007	8	10	2	17	0	7	11	2	21	8	10	16	4	4	42	3	8	11	16	10	4	44	34	10	154	30	16	96	14	6	46	6	9	297963;Bacteria;Firmicutes;Clostridia;Clostridiales;;;
1013	20	2	4	279	73	0	0	14	4	2	48	4	2	24	2	11	1	2	0	0	8	10	48	26	16	16	3	16	32	68	4	1	1	1816760;Bacteria;Firmicutes;Clostridia;Clostridiales;;;
1014	144	0	4	0	0	2	1	1	0	41	8	128	14	4	8	1	5	2	0	10	2	4	4	4	0	4	0	2	4	2	6	0	0	797238;Bacteria;Firmicutes;Clostridia;Clostridiales;;;
1020	6	4	6	1	26	1	0	0	2	3	8	32	16	4	132	2	0	4	10	20	4	38	2	42	56	64	1	104	8	32	54	0	3	1100053;Bacteria;Verrucomicrobia;Verrucomicrobiae;Verrucomicrobiales;Verrucomicrobiaceae;Akkermansia;muciniphila
1036	664	0	2	3	0	1	0	8	1	33	22	28	16	4	12	4	1	37	0	38	20	18	332	22	0	20	0	16	10	16	66	0	2	113126;Bacteria;Firmicutes;Clostridia;Clostridiales;;;
1052	0	0	0	0	0	19	116	2	3	1	2	0	0	0	0	2	8	1	0	2	0	2	2	2	0	0	0	2	0	0	0	0	0	317923;Bacteria;Firmicutes;Clostridia;Clostridiales;;;
1053	0	18	0	10	324	4	9	139	16	1	6	0	2	2	4	61	4	61	118	2	4	4	4	0	2	80	6	2	4	10	2	2	1	190269;Bacteria;Bacteroidetes;Bacteroidia;Bacteroidales;S24-7;;
1060	2	166	32	0	0	0	0	0	0	0	4	2	2	0	2	0	0	0	16	6	6	26	2	28	32	10	0	48	12	0	2	0	0	189920;Bacteria;Bacteroidetes;Bacteroidia;Bacteroidales;Bacteroidaceae;Bacteroides;
1061	24	0	8	19	0	9	10	715	94	1	10	2	12	2	12	777	15	15	2	30	0	6	12	0	38	0	22	6	2	34	4	5	27	278860;Bacteria;Bacteroidetes;Bacteroidia;Bacteroidales;S24-7;;
1062	8	0	0	80	0	0	2	0	0	1	2	0	0	0	0	3	1	236	0	12	0	0	0	0	0	0	7	0	0	0	0	2	0	277573;Bacteria;Bacteroidetes;Bacteroidia;Bacteroidales;S24-7;;
1084	90	10	26	7	6	16	11	11	1033	9	4	4	14	120	14	2	18	33	0	4	40	6	6	4	0	2	5	6	4	0	2	414	0	828233;Bacteria;Firmicutes;Clostridia;Clostridiales;;;
1087	34	50	110	106	2	10	15	5	369	88	174	282	406	130	190	83	10	3	14	38	32	38	38	982	34	60	19	56	72	44	98	3	35	848445;Bacteria;Bacteroidetes;Bacteroidia;Bacteroidales;Rikenellaceae;;
1093	84	106	96	75	228	70	52	95	241	185	62	320	450	64	220	102	212	518	140	110	100	172	138	52	172	134	142	102	134	116	242	82	102	673586;Bacteria;Firmicutes;Clostridia;Clostridiales;Ruminococcaceae;Oscillospira;
1096	62	14	52	60	3	48	23	35	44	13	98	76	116	48	216	31	50	27	110	64	62	66	92	50	8	76	44	58	46	44	38	15	10	276626;Bacteria;Bacteroidetes;Bacteroidia;Bacteroidales;S24-7;;
1101	74	12	86	8	77	10	26	44	126	25	40	196	434	46	90	18	21	28	32	46	24	158	50	60	72	94	53	26	174	70	464	26	14	801356;Bacteria;Firmicutes;Clostridia;Clostridiales;Ruminococcaceae;Oscillospira;
1110	350	6	38	69	29	20	38	141	9	30	100	112	236	30	128	184	30	318	52	320	84	60	98	36	516	48	824	70	24	1032	34	53	1187	278860;Bacteria;Bacteroidetes;Bacteroidia;Bacteroidales;S24-7;;
1117	20	4	46	24	89	17	55	19	335	74	120	16	34	104	18	12	51	3	98	12	40	2	12	4	28	8	19	6	2	4	2	8	0	955636;Bacteria;Firmicutes;Clostridia;Clostridiales;;;
1127	8	78	2	4	218	2	0	1	7	3	8	48	224	24	10	14	6	9	168	4	6	24	18	0	0	2	10	2	2	8	0	0	18	1107573;Bacteria;Firmicutes;Clostridia;Clostridiales;Ruminococcaceae;;
1138	12	0	0	4	0	8	6	4	547	381	66	20	20	652	12	7	175	43	0	8	30	12	8	8	2	18	22	22	28	170	8	94	0	1110948;Bacteria;Firmicutes;Clostridia;Clostridiales;;;
1164	0	0	0	1	0	1	0	0	1	169	0	0	0	4	0	0	0	5	0	0	0	0	0	0	2	0	4	0	0	0	0	2	0	175120;Bacteria;Firmicutes;Clostridia;Clostridiales;;;
1200	40	38	24	61	114	58	31	54	51	48	44	14	32	64	40	46	52	83	2	40	32	20	24	42	94	34	11	36	18	36	38	65	15	1112779;Bacteria;Firmicutes;Clostridia;Clostridiales;;;
1238	16	0	0	1	1	1735	19	94	25	7	630	36	12	78	14	1	70	0	0	22	426	10	10	4	6	6	47	20	8	40	12	0	1	1110948;Bacteria;Firmicutes;Clostridia;Clostridiales;;;
1244	88	36	10	78	65	58	18	19	58	35	130	138	194	34	210	57	20	88	104	246	162	80	292	132	36	184	94	194	146	176	84	23	111	184260;Bacteria;Bacteroidetes;Bacteroidia;Bacteroidales;S24-7;;
1264	8	2	6	1	2	0	4	0	4	0	10	2	2	0	266	1	0	0	2	8	12	4	6	0	0	10	6	2	2	0	2	0	0	299345;Bacteria;Firmicutes;Clostridia;Clostridiales;;;
1303	2	118	196	3	10	3	319	35	13	28	22	6	4	18	4	33	60	25	6	34	8	2	0	4	0	10	0	0	2	10	14	0	0	352376;Bacteria;Firmicutes;Clostridia;Clostridiales;Ruminococcaceae;;
1358	2	0	190	0	0	0	0	0	0	0	0	0	2	2	2	0	0	0	0	10	0	0	0	4	0	6	0	0	0	0	2	0	0	345986;Bacteria;Firmicutes;Clostridia;Clostridiales;;;
1401	50	128	0	74	371	10	111	121	29	198	66	106	494	294	184	63	99	101	88	50	190	50	106	24	50	244	31	138	112	22	22	182	101	858190;Bacteria;Bacteroidetes;Bacteroidia;Bacteroidales;S24-7;;
1443	1772	22	36	1526	0	441	28	638	203	119	580	594	1140	1110	2846	942	106	40	1038	162	342	180	128	100	4	118	51	98	70	72	96	14	0	278860;Bacteria;Bacteroidetes;Bacteroidia;Bacteroidales;S24-7;;
1451	94	568	478	648	312	224	177	67	398	264	262	272	250	76	424	249	226	478	12	152	120	74	84	58	24	352	95	86	30	50	50	26	90	550793;Bacteria;Bacteroidetes;Bacteroidia;Bacteroidales;S24-7;;
1467	6	0	412	3	0	2	2	25	2	1	38	14	6	6	0	14	1	1	0	0	8	6	0	6	0	22	0	2	2	6	4	0	0	190392;Bacteria;Bacteroidetes;Bacteroidia;Bacteroidales;S24-7;;
1628	0	0	0	0	0	18	0	29	137	1	4	0	0	0	2	5	6	2	0	0	2	2	2	0	0	0	2	0	0	0	0	4	0	4460604;Bacteria;Firmicutes;Clostridia;Clostridiales;;;
1629	0	2	1176	1	0	1	0	0	9	1	2	176	4	18	2	3	1	165	2	8	6	2	4	4	0	22	2	0	20	2	0	3	12	793549;Bacteria;Bacteroidetes;Bacteroidia;Bacteroidales;S24-7;;
1631	2	0	4	1	1	2	1	2	73	4	4	82	152	0	40	8	1	0	18	8	4	6	6	26	2	0	4	6	8	2	4	0	4	848445;Bacteria;Bacteroidetes;Bacteroidia;Bacteroidales;Rikenellaceae;;
1665	4	8	102	19	16	7	11	6	13	11	0	4	6	2	0	9	4	17	38	2	6	6	2	2	124	2	15	4	0	14	2	15	22	1105971;Bacteria;Firmicutes;Bacilli;Lactobacillales;Streptococcaceae;Streptococcus;
1713	8	2	34	8	2	2	8	0	12	5	32	18	192	70	30	1	17	6	2	8	10	6	24	2	34	46	3	2	2	56	4	109	0	299345;Bacteria;Firmicutes;Clostridia;Clostridiales;;;
1819	16	2	80	7	1	18	2	18	22	3	52	32	12	18	168	8	26	3	4	2	16	6	10	8	0	8	17	10	4	4	4	1	5	278860;Bacteria;Bacteroidetes;Bacteroidia;Bacteroidales;S24-7;;
1868	50	198	250	40	74	26	15	19	5	14	62	20	56	60	12	27	13	25	74	36	36	16	60	2	28	12	55	38	152	18	110	34	76	1104405;Bacteria;Proteobacteria;Betaproteobacteria;Neisseriales;Neisseriaceae;Neisseria;
1971	2	0	622	3	0	2	2	98	2	2	56	10	0	2	2	64	2	1	2	0	4	0	4	2	2	10	1	0	2	8	4	0	0	1066913;Bacteria;Bacteroidetes;Bacteroidia;Bacteroidales;S24-7;;
1995	14	4	0	15	8	1887	45	29	126	6	626	4	8	46	4	168	1389	33	6	6	16	20	6	12	0	8	806	6	4	12	20	14	0	994206;Bacteria;Tenericutes;Mollicutes;RF39;;;
2000	16	16	0	9	31	6	20	0	26	34	98	4	0	178	248	1	2	22	90	38	8	6	18	6	2	4	145	6	8	6	10	3	0	955636;Bacteria;Firmicutes;Clostridia;Clostridiales;;;
2064	48	8	4	49	30	18	9	3	5	4	36	74	100	18	22	9	7	24	16	72	54	224	76	334	42	158	23	168	166	92	62	5	9	279579;Bacteria;Bacteroidetes;Bacteroidia;Bacteroidales;S24-7;;
2076	56	14	226	15	3	268	41	16	145	110	28	20	200	18	176	14	21	311	108	120	118	16	146	16	0	30	457	12	16	16	8	29	186	435430;Bacteria;Bacteroidetes;Bacteroidia;Bacteroidales;S24-7;;
2127	40	126	54	326	159	157	273	457	104	175	50	34	166	66	128	293	54	414	32	32	12	12	34	14	84	36	32	14	22	16	26	74	125	1108267;Bacteria;Firmicutes;Erysipelotrichi;Erysipelotrichales;Erysipelotrichaceae;Allobaculum;
2206	18	8	20	4	19	1	15	2	2	8	28	32	36	26	14	2	0	2	2	46	18	16	34	764	128	324	17	510	10	8	38	22	11	582082;Bacteria;Firmicutes;Clostridia;Clostridiales;Ruminococcaceae;;
2217	460	836	292	1522	1965	1142	919	1146	1194	560	752	184	348	1192	780	613	938	1344	198	540	392	234	306	350	1420	676	205	576	228	672	436	1046	350	1112779;Bacteria;Firmicutes;Clostridia;Clostridiales;;;
2230	18	16	0	5	25	3	3	2	5	8	10	38	22	4	24	5	3	9	0	10	24	228	36	366	126	352	18	224	54	56	106	3	84	847110;Bacteria;Firmicutes;Clostridia;Clostridiales;;;
2248	12	0	0	23	9	1	0	7	6	7	26	12	4	54	14	5	1	2	2	10	8	0	4	4	16	4	3	2	2	138	18	8	1	135952;Bacteria;Firmicutes;Erysipelotrichi;Erysipelotrichales;Erysipelotrichaceae;Allobaculum;
2254	32	20	0	4	0	10	10	6	28	0	20	34	20	6	20	0	964	0	18	20	30	26	1914	16	0	18	16	26	26	84	20	1	0	299345;Bacteria;Firmicutes;Clostridia;Clostridiales;;;
2451	8	0	0	10	0	0	2	0	0	0	4	36	40	18	22	0	2	3	2	18	24	8	714	8	0	6	9	6	4	2	10	1	1	145737;Bacteria;Tenericutes;Mollicutes;RF39;;;
2512	0	4	6	2	149	348	6	27	150	11	10	26	8	94	28	4	16	106	2	0	0	8	62	4	4	4	4	6	0	12	2	7	45	510377;Bacteria;Firmicutes;Clostridia;Clostridiales;;;
2540	2	0	0	5	0	4	1	0	4	0	2	6	4	12	4	2	55	4	2	120	4	6	42	4	0	2	30	0	0	184	8	0	0	145737;Bacteria;Tenericutes;Mollicutes;RF39;;;
2546	48	0	9046	1	0	0	0	21	2	1	4	16	8	0	10	376	0	11	0	368	20	4	30	4	0	196	5	2	0	12	6	0	11	4319494;Bacteria;Firmicutes;Clostridia;Clostridiales;Lachnospiraceae;;
2672	34	102	60	5	1	19	28	102	95	31	78	162	36	30	30	33	59	250	66	178	136	564	46	3780	70	1158	85	68	74	12	54	3	4	1010201;Bacteria;Bacteroidetes;Bacteroidia;Bacteroidales;Bacteroidaceae;Bacteroides;
2684	6	2	0	0	0	1	0	1	3	80	2	0	32	18	246	0	0	1	4	56	6	2	8	6	0	6	0	2	2	8	6	0	0	828233;Bacteria;Firmicutes;Clostridia;Clostridiales;;;
2691	24	88	36	9	4	117	41	58	102	20	70	14	34	68	36	24	78	3	6	32	12	14	14	18	46	20	0	10	4	8	18	13	6	1105994;Bacteria;Firmicutes;Erysipelotrichi;Erysipelotrichales;Erysipelotrichaceae;Allobaculum;
2871	114	178	112	220	346	266	159	170	315	167	160	40	100	282	120	178	165	454	24	186	80	62	88	124	292	150	36	100	60	172	48	169	48	1112779;Bacteria;Firmicutes;Clostridia;Clostridiales;;;
2937	132	24	82	7	0	11	8	41	15	1	12	32	48	10	20	7	3	20	0	70	42	18	250	14	0	8	36	14	10	12	32	4	18	2103553;Bacteria;Firmicutes;Clostridia;Clostridiales;Lachnospiraceae;;
2957	12	0	4	1	2	0	0	0	1	0	6	6	18	0	54	0	0	0	0	34	18	20	14	6	102	356	0	802	12	18	12	25	9	356611;Bacteria;Bacteroidetes;Bacteroidia;Bacteroidales;S24-7;;
2984	28	270	54	14	0	60	164	5750	76	1	20	14	94	20	8	39	808	23	1124	82	140	20	26	8	4	8	29	0	10	8	30	46	1	464862;Bacteria;Firmicutes;Clostridia;Clostridiales;Ruminococcaceae;Ruminococcus;flavefaciens
2987	2	154	10	13	3	134	8	114	86	116	4	16	80	44	82	106	6	264	22	18	34	8	8	0	0	0	122	0	16	2	2	60	2	1106468;Bacteria;Bacteroidetes;Bacteroidia;Bacteroidales;S24-7;;
3124	14	0	2	0	1	0	0	1	23	4	4	56	142	14	12	4	1	114	2	6	2	4	2	6	0	2	2	4	4	0	2	0	0	352987;Bacteria;Firmicutes;Clostridia;Clostridiales;Lachnospiraceae;[Ruminococcus];gnavus
3269	0	0	6	0	0	0	1	1	212	0	2	36	16	0	4	0	26	0	0	0	0	2	0	0	0	0	0	0	0	0	2	0	0	1110385;Bacteria;Firmicutes;Clostridia;Clostridiales;Ruminococcaceae;Oscillospira;
3516	6	0	4	0	0	0	16	2	3	0	24	0	136	8	32	0	0	0	0	10	14	188	6	0	0	0	1	4	4	92	6	1	12	30569;Bacteria;Proteobacteria;Deltaproteobacteria;Desulfovibrionales;Desulfovibrionaceae;Desulfovibrio;
3534	440	710	584	114	340	530	584	314	499	442	310	630	1456	1116	414	752	1343	826	458	80	260	76	254	80	212	170	659	70	42	60	54	244	69	453275;Bacteria;Bacteroidetes;Bacteroidia;Bacteroidales;S24-7;;
3563	12	38	64	14	408	3	47	219	131	50	2	214	6	228	122	32	149	148	0	38	38	8	152	22	20	28	894	46	6	4	32	18	2	681419;Bacteria;Firmicutes;Clostridia;Clostridiales;Ruminococcaceae;;
3607	2	384	4	0	0	0	0	0	0	0	0	4	2	0	2	0	0	0	58	4	0	10	8	2	102	2	0	2	6	4	0	0	0	1044696;Bacteria;Actinobacteria;Actinobacteria;Bifidobacteriales;Bifidobacteriaceae;Bifidobacterium;longum
3723	2	0	0	0	0	0	0	0	0	0	4	14	2	2	2	0	1	0	0	8	10	4	10	4	0	10	0	8	6	116	2	0	0	1110948;Bacteria;Firmicutes;Clostridia;Clostridiales;;;
3874	36	158	46	27	0	72	39	63	40	63	102	14	82	78	62	91	34	25	0	40	12	30	26	38	76	18	21	26	16	18	28	23	19	1105994;Bacteria;Firmicutes;Erysipelotrichi;Erysipelotrichales;Erysipelotrichaceae;Allobaculum;
3977	6	4	6	1	2	1	1	0	0	0	8	16	10	6	4	0	1	0	0	20	8	1210	10	16	0	10	1	6	4	8	22	1	1	351100;Bacteria;Firmicutes;Clostridia;Clostridiales;Ruminococcaceae;;
4068	62	0	0	0	0	0	0	0	0	0	108	52	48	0	40	1	0	1	0	72	68	54	52	66	30	82	40	50	354	4186	62	0	0	1110948;Bacteria;Firmicutes;Clostridia;Clostridiales;;;
4230	4	6	0	8	1	12	4	0	0	6	0	0	0	2	4	1	2	7	8	0	12	0	12	0	0	2	149	152	2	4	4	4	0	1109642;Bacteria;Firmicutes;Clostridia;Clostridiales;Lachnospiraceae;Blautia;
4264	30	122	196	28	30	43	5	2	11	12	28	34	258	8	44	17	1	8	12	48	20	12	14	10	50	14	177	10	14	10	74	6	3	552585;Bacteria;Firmicutes;Erysipelotrichi;Erysipelotrichales;Erysipelotrichaceae;Allobaculum;
4322	80	0	0	2	0	0	3	0	5	1	2	2	122	132	194	1	0	0	4	52	8	2	52	2	0	12	4	2	4	22	2	77	9	463936;Bacteria;Firmicutes;Clostridia;Clostridiales;;;
4570	4	0	0	0	0	0	0	0	0	0	8	2	6	100	8	1	0	0	2	20	4	2	310	6	2	8	0	0	4	236	6	0	0	348287;Bacteria;Firmicutes;Clostridia;Clostridiales;;;
4573	2	0	4	1	6	0	24	5	2	0	8	60	148	0	6	0	3	0	2	2	2	0	0	2	0	6	0	2	0	0	8	1	5	848104;Bacteria;Firmicutes;Clostridia;Clostridiales;;;
4637	52	564	456	76	15	358	124	196	243	518	714	114	232	640	256	489	320	29	18	236	88	46	80	58	232	68	34	50	56	42	302	196	130	1105994;Bacteria;Firmicutes;Erysipelotrichi;Erysipelotrichales;Erysipelotrichaceae;Allobaculum;
4676	0	26	4	9	3	9	8	0	21	5	8	14	2	0	38	6	0	16	4	2	2	2	18	4	24	154	0	2	8	10	2	4	15	278860;Bacteria;Bacteroidetes;Bacteroidia;Bacteroidales;S24-7;;
4683	22	0	94	0	0	0	0	0	6	4	8	26	12	0	784	0	7	0	0	12	4	10	16	8	10	10	0	12	12	12	4	0	1	797238;Bacteria;Firmicutes;Clostridia;Clostridiales;;;
4713	4	8	90	10	18	29	0	95	6	63	8	68	14	94	0	52	9	13	2	8	16	2	4	136	28	10	59	6	0	62	0	2	1	827743;Bacteria;Firmicutes;Clostridia;Clostridiales;;;
4724	0	0	0	0	0	0	0	0	0	0	204	4	0	0	0	1	0	0	0	2	2	2	2	2	0	6	0	2	2	0	2	0	0	3584772;Bacteria;Tenericutes;Mollicutes;RF39;;;
4830	14	44	8	68	35	229	173	307	106	20	8	8	26	18	14	39	34	60	24	6	4	4	6	20	28	12	6	8	6	8	2	15	9	1108267;Bacteria;Firmicutes;Erysipelotrichi;Erysipelotrichales;Erysipelotrichaceae;Allobaculum;
5025	122	0	18	2	1	2	0	2	27	12	10	50	32	2	18	4	10	11	2	6	10	2	2	2	0	2	3	4	2	6	4	6	51	1099799;Bacteria;Firmicutes;Clostridia;Clostridiales;Lachnospiraceae;;
5124	212	42	30	274	1193	7	15	73	238	57	16	284	144	36	178	381	41	422	500	70	108	60	486	26	50	14	99	20	26	38	68	21	394	537918;Bacteria;Proteobacteria;Deltaproteobacteria;Desulfovibrionales;Desulfovibrionaceae;Desulfovibrio;
5147	86	24	708	630	4	931	20	14	18	4	32	236	104	440	14	14	20	15	0	76	90	24	22	34	22	26	32	14	20	32	14	39	0	183312;Bacteria;Bacteroidetes;Bacteroidia;Bacteroidales;S24-7;;
5164	2	14	2	0	0	1	2	99	0	0	0	4	12	0	0	3	10	1	62	2	16	0	2	0	4	2	0	0	2	0	4	0	0	464862;Bacteria;Firmicutes;Clostridia;Clostridiales;Ruminococcaceae;Ruminococcus;flavefaciens
5189	12	6	10	4	55	5	6	8	13	7	8	28	208	14	2	5	15	10	2	10	12	2	18	2	0	4	6	2	10	4	2	0	26	851083;Bacteria;Firmicutes;Clostridia;Clostridiales;Lachnospiraceae;;
5260	52	38	0	100	14	3	14	20	85	23	12	20	30	374	50	32	5	2	44	18	50	6	6	8	82	4	22	18	22	40	64	28	6	135952;Bacteria;Firmicutes;Erysipelotrichi;Erysipelotrichales;Erysipelotrichaceae;Allobaculum;
5426	116	318	8	160	127	314	60	108	154	44	114	150	146	34	212	390	21	195	228	268	180	274	294	1590	780	160	756	1280	706	256	1372	419	337	271101;Bacteria;Bacteroidetes;Bacteroidia;Bacteroidales;S24-7;;
5471	32	524	8	66	191	195	2254	169	145	2	14	32	0	506	62	151	24	101	6	40	10	22	16	12	2	20	2	12	14	16	18	18	4	299345;Bacteria;Firmicutes;Clostridia;Clostridiales;;;
5584	32	4	174	2	0	0	0	0	0	0	58	10	4	10	22	0	1	1	2	52	170	6	12	6	0	4	3	4	8	2	0	1	0	464862;Bacteria;Firmicutes;Clostridia;Clostridiales;Ruminococcaceae;Ruminococcus;flavefaciens
5632	30	20	0	14	2	292	84	10	299	30	46	76	138	16	16	28	82	129	40	10	8	14	34	12	6	4	8	8	4	12	6	48	0	278859;Bacteria;Bacteroidetes;Bacteroidia;Bacteroidales;S24-7;;
5687	22	4	8	29	22	33	43	1	1	2	34	22	16	30	10	1	5	5	4	8	8	10	0	70	66	140	3	194	146	6	154	5	4	333753;Bacteria;Firmicutes;Clostridia;Clostridiales;Lachnospiraceae;;
5945	34	138	90	4	7	675	14	87	81	55	218	50	176	16	24	146	112	8	6	8	12	20	34	10	4	22	12	8	14	22	14	1	1	3293886;Bacteria;Bacteroidetes;Bacteroidia;Bacteroidales;S24-7;;
6071	16	10	0	8	90	11	6	21	85	7	18	86	248	4	22	10	18	1	40	16	28	30	32	10	4	2	1	18	4	188	20	3	0	309795;Bacteria;Firmicutes;Clostridia;Clostridiales;;;
6160	2	76	218	25	49	5	86	90	7	58	212	18	62	308	10	6	59	1	4	2	0	6	4	2	10	2	0	0	0	2	0	8	0	517744;Archaea;Euryarchaeota;Methanobacteria;Methanobacteriales;Methanobacteriaceae;Methanobrevibacter;
6254	20	0	10	0	0	2	8	156	28	0	0	0	2	0	0	5	5	12	4	2	0	0	10	0	0	0	3	0	0	0	0	1	0	2103553;Bacteria;Firmicutes;Clostridia;Clostridiales;Lachnospiraceae;;
6255	94	2	28	12	3	20	11	50	4	5	8	22	60	2	38	63	15	73	14	66	6	4	20	10	112	10	162	24	4	196	4	8	272	278860;Bacteria;Bacteroidetes;Bacteroidia;Bacteroidales;S24-7;;
6315	36	254	0	398	0	470	110	364	1454	15	22	50	12	374	126	334	263	17	378	22	14	8	0	2	0	8	14	6	6	0	8	3	0	589196;Bacteria;Bacteroidetes;Bacteroidia;Bacteroidales;S24-7;;
6323	24	6	4	2	18	11	6	6	3	13	0	18	4	0	20	4	10	5	0	12	6	24	12	126	18	38	13	30	18	14	110	3	21	113111;Bacteria;Firmicutes;Clostridia;Clostridiales;Ruminococcaceae;Oscillospira;
6331	22	40	6	11	31	14	6	6	44	6	30	18	38	14	22	3	21	57	38	12	22	44	26	144	14	40	15	56	348	20	200	9	7	127597;Bacteria;Bacteroidetes;Bacteroidia;Bacteroidales;[Odoribacteraceae];Butyricimonas;
6512	2	0	0	0	0	0	42	1	66	0	316	38	98	12	4	0	1	6	0	6	12	6	6	10	0	8	0	8	4	6	4	45	0	848104;Bacteria;Firmicutes;Clostridia;Clostridiales;;;
6528	90	1200	132	609	239	2085	48	612	166	287	56	70	10	158	154	99	228	1234	502	88	122	66	338	68	360	432	64	620	30	56	114	16	358	376333;Bacteria;Bacteroidetes;Bacteroidia;Bacteroidales;S24-7;;
6618	26	6	0	0	9	4	1	79	7	2	46	48	70	6	30	4	29	0	8	60	50	336	34	2424	10	164	4	30	28	534	20	9	1	318442;Bacteria;Firmicutes;Clostridia;Clostridiales;;;
6716	14	22	30	60	1	1	0	0	30	2	4	196	4	32	2	14	11	3	0	38	12	4	46	70	118	8	102	18	8	20	6	34	68	955636;Bacteria;Firmicutes;Clostridia;Clostridiales;;;
6739	10	0	0	30	30	2	6	0	0	12	16	92	46	38	8	1	26	64	0	178	290	20	30	22	34	12	1	20	24	880	6	4	6	467410;Bacteria;Bacteroidetes;Bacteroidia;Bacteroidales;S24-7;;
6748	118	40	176	27	53	154	79	72	482	380	206	70	54	182	618	32	190	330	86	28	92	16	86	16	398	22	215	8	18	34	8	8	37	549836;Bacteria;Firmicutes;Clostridia;Clostridiales;Peptococcaceae;rc4-4;
6751	1020	1160	16	3627	2672	272	407	651	2076	593	710	988	532	1314	2532	821	541	198	2840	398	1070	344	1216	332	8002	2166	1251	1280	178	1622	912	788	880	184260;Bacteria;Bacteroidetes;Bacteroidia;Bacteroidales;S24-7;;
6761	18	68	38	11	13	290	90	89	76	10	24	34	14	16	32	18	216	107	134	26	24	14	100	6	16	4	34	8	0	8	4	22	32	278860;Bacteria;Bacteroidetes;Bacteroidia;Bacteroidales;S24-7;;
6856	8	18	6	37	1	7	0	0	0	3	8	24	10	8	10	1	11	15	2	8	18	488	6	532	8	10	6	80	22	4	284	9	2	195258;Bacteria;Bacteroidetes;Bacteroidia;Bacteroidales;Bacteroidaceae;Bacteroides;
6993	32	4	0	0	5	6	1	40	7	31	2	88	26	4	12	12	26	21	0	6	44	4	30	4	126	26	11	4	0	2	2	0	19	673586;Bacteria;Firmicutes;Clostridia;Clostridiales;Ruminococcaceae;Oscillospira;
7000	38	0	0	31	73	0	10	0	0	0	12	2	2	2	0	0	0	137	0	26	2	0	0	6	0	4	0	142	98	38	4	0	0	187121;Bacteria;Bacteroidetes;Bacteroidia;Bacteroidales;[Odoribacteraceae];Butyricimonas;
7194	180	2464	810	104	181	639	672	292	442	108	376	150	490	324	192	211	304	1174	616	1266	364	450	912	86	442	96	1159	278	82	176	94	628	1915	278860;Bacteria;Bacteroidetes;Bacteroidia;Bacteroidales;S24-7;;
7249	12	16	28	13	14	8	9	2	29	6	12	6	34	10	18	1	16	42	20	10	22	250	10	268	48	140	48	56	74	20	62	9	16	844037;Bacteria;Bacteroidetes;Bacteroidia;Bacteroidales;[Odoribacteraceae];Butyricimonas;
7337	14	136	54	25	8	11	13	19	13	5	52	16	150	22	50	8	0	15	24	36	26	8	24	136	74	42	2	20	28	30	28	5	7	1108267;Bacteria;Firmicutes;Erysipelotrichi;Erysipelotrichales;Erysipelotrichaceae;Allobaculum;
7469	0	64	182	1	2	0	7	5	0	5	132	10	40	192	10	0	3	0	2	8	0	4	0	2	2	4	0	0	0	2	2	1	0	517744;Archaea;Euryarchaeota;Methanobacteria;Methanobacteriales;Methanobacteriaceae;Methanobrevibacter;
7694	2	0	0	0	2	1	0	0	0	0	8	14	4	4	8	0	0	0	0	8	6	16	4	120	2	192	0	20	40	6	24	0	1	594052;Bacteria;Firmicutes;Clostridia;Clostridiales;Lachnospiraceae;Dorea;
7750	50	172	12	128	562	15	201	178	61	108	68	166	464	216	352	102	142	166	156	50	284	114	166	54	102	378	20	180	152	58	44	285	117	858190;Bacteria;Bacteroidetes;Bacteroidia;Bacteroidales;S24-7;;
7875	160	38	6	48	15	36	19	4	38	3	116	140	96	106	124	4	10	16	112	162	214	486	220	1270	258	348	17	226	518	184	296	7	15	197729;Bacteria;Bacteroidetes;Bacteroidia;Bacteroidales;S24-7;;
7949	174	1690	116	692	1458	589	648	79	1367	266	182	286	632	610	1388	287	446	599	488	188	630	216	312	32	862	194	429	80	42	112	78	218	743	278860;Bacteria;Bacteroidetes;Bacteroidia;Bacteroidales;S24-7;;
7950	44	120	12	95	66	13	39	48	41	42	100	72	134	72	90	40	34	108	46	80	108	98	182	234	84	60	106	66	42	118	60	40	40	180511;Bacteria;Bacteroidetes;Bacteroidia;Bacteroidales;S24-7;;
7982	150	1360	796	148	34	808	307	350	664	992	1510	242	570	1308	662	842	566	81	22	552	254	124	268	210	828	160	93	166	142	140	506	396	367	1105994;Bacteria;Firmicutes;Erysipelotrichi;Erysipelotrichales;Erysipelotrichaceae;Allobaculum;
8075	34	148	4	112	575	21	214	203	34	145	72	104	394	250	308	97	148	183	160	26	332	92	136	50	96	398	43	206	186	46	30	313	188	199629;Bacteria;Bacteroidetes;Bacteroidia;Bacteroidales;S24-7;;
8218	16	4	6	5	20	2	69	54	1	29	146	24	16	20	16	1	7	6	0	10	26	10	12	20	136	56	38	292	68	218	18	58	113	681419;Bacteria;Firmicutes;Clostridia;Clostridiales;Ruminococcaceae;;
8344	34	4	0	30	27	9	6	4	3	3	24	14	24	12	32	11	2	13	14	62	46	52	62	98	32	118	29	120	58	96	40	8	4	279579;Bacteria;Bacteroidetes;Bacteroidia;Bacteroidales;S24-7;;
8489	18	8	0	75	87	10	8	3	38	10	36	8	30	20	50	11	12	3	22	28	32	28	46	20	116	100	32	56	40	90	14	8	8	1106468;Bacteria;Bacteroidetes;Bacteroidia;Bacteroidales;S24-7;;
8501	4	2	0	0	0	1	0	0	0	0	0	2	0	0	0	0	73	0	0	0	0	0	142	2	0	0	1	4	0	4	0	0	0	299345;Bacteria;Firmicutes;Clostridia;Clostridiales;;;
8548	0	0	0	1	5	1	2	0	0	1	2	0	2	2	26	2	0	2	0	8	4	2	6	172	30	4	2	4	2	0	16	24	0	847110;Bacteria;Firmicutes;Clostridia;Clostridiales;;;
8618	8	18	18	120	20	152	19	49	18	14	20	30	48	26	16	15	85	3	10	16	4	2	6	12	34	16	144	6	34	4	0	10	3	1065157;Bacteria;Bacteroidetes;Bacteroidia;Bacteroidales;Porphyromonadaceae;Parabacteroides;distasonis
8639	36	82	22	143	227	105	76	101	80	90	76	8	34	122	72	70	62	189	14	38	36	20	22	44	164	92	19	40	22	50	40	103	28	1112779;Bacteria;Firmicutes;Clostridia;Clostridiales;;;
