# Supplementary material for: Impact of birth weight and postnatal diet on the gut microbiota of young adult guinea pigs
Source: PeerJ. 2017 Jan 3;5:e2840. doi: 10.7717/peerj.2840 (PMC5214890; doi:10.7717/peerj.2840)
Supplement: Data S2 — Output from diversity function in R (Vegan 2.3-2) performed on OTU table. [file peerj-05-2840-s003.txt]

	chao1	d_bw
CD_NBW_193642_	428	CDNBW
CD_NBW_193647_	425	CDNBW
CD_NBW_193648_	422	CDNBW
CD_NBW_193649_	401	CDNBW
CD_NBW_199731_	424	CDNBW
CD_NBW_205421_	418.64	CDNBW
CD_NBW_205431_	431.2608696	CDNBW
CD_NBW_211558_	410.44	CDNBW
CD_NBW_199726_	342	CDNBW
CD_LBW_193641_	423	CDLBW
CD_LBW_199724_	350	CDLBW
CD_LBW_199730_	355	CDLBW
CD_LBW_199744_	421.4642857	CDLBW
CD_LBW_205406_	366.75	CDLBW
CD_LBW_205419_	391.1714286	CDLBW
CD_LBW_205420_	395.8	CDLBW
CD_LBW_205424_	389.25	CDLBW
CD_LBW_205430_	402.75	CDLBW
CD_LBW_211554_	424.2727273	CDLBW
WD_NBW_185551_	408	WDNBW
WD_NBW_193635_	414	WDNBW
WD_NBW_193639_	404	WDNBW
WD_NBW_199718_	415	WDNBW
WD_NBW_205422_	412.7142857	WDNBW
WD_NBW_205423_	367.4	WDNBW
WD_LBW_185545_	429	WDLBW
WD_LBW_193634_	426	WDLBW
WD_LBW_199719_	414	WDLBW
WD_LBW_199720_	430	WDLBW
WD_LBW_199721_	403	WDLBW
WD_LBW_199734_	327	WDLBW
WD_LBW_199735_	423	WDLBW
WD_LBW_205429_	406.5652174	WDLBW
