# Supplementary material for: Impact of birth weight and postnatal diet on the gut microbiota of young adult guinea pigs
Source: PeerJ. 2017 Jan 3;5:e2840. doi: 10.7717/peerj.2840 (PMC5214890; doi:10.7717/peerj.2840)
Supplement: Data S3 — Output from ALDEx2 test for significantly different OTUs between diet groups. [file peerj-05-2840-s005.txt]

	we.ep	we.eBH	wi.ep	wi.eBH	rab.all	rab.win.CD	rab.win.WD	diff.btw	diff.win	effect	overlap
0	0.0283600045607843	0.0955792518931662	0.0212828546854994	0.0715894591138752	7.79200309147195	8.46539881889994	6.88923652416867	-1.30176196336237	2.0802030164406	-0.580397959455834	0.260869597329133
1	0.553660661884933	0.700061348834154	0.766979103827699	0.84443499221381	7.62993470571539	7.62993470571539	7.59586931856537	0.115803630497053	1.78760397179593	0.0637621226595188	0.462053575390276
2	0.00350716879642045	0.0234954163560191	0.00681588990374681	0.032589915313396	8.57751698503499	8.73969587370701	7.47937344131644	-1.37177305908759	1.64611995723563	-0.800430082812601	0.218750042706765
3	0.064472701717556	0.1681454465879	0.0682203510636239	0.164919913166631	8.15333151271375	9.49064009684236	7.86461021887146	-1.2525214166968	2.01643890511855	-0.557975350176374	0.30769233106746
4	0.0185381683459624	0.0717839421798893	0.0126635267257622	0.0497225605854989	6.82948718197674	7.6893629043624	6.16972241414053	-1.25325421059137	2.27355319577145	-0.577342778809982	0.254180635581499
5	0.329114805607954	0.496099787267066	0.661933852252301	0.768313203834492	6.99059893245599	6.91710613115466	7.02410802498679	0.198097274827005	1.61733311939608	0.106944685516031	0.448660719671578
6	0.00698227197455128	0.0377600208490035	0.00920600744807215	0.0398916115758476	4.81014801882856	4.01984772773845	6.07241150242969	2.23666652243393	3.31106614554442	0.679075220189369	0.22544646937278
7	0.706900664307784	0.812887296247286	0.965797164383656	0.979099702434914	6.18196636145736	6.18656482293494	6.13290696552812	-0.0206886681732157	3.26064813796106	-0.00375239226971324	0.494983278111607
8	0.194805580279618	0.352851804122368	0.22328821774047	0.371377578795637	6.37262262860173	6.1798553329808	7.03647720890762	0.813629178098692	2.41528172961369	0.314838082263042	0.368303586117907
9	0.0563127779924802	0.153660857401201	0.0563370509767416	0.143712599436388	6.51885678321622	7.40518584227057	5.2743439467659	-1.37683907195842	2.34261531761609	-0.562568523067769	0.29208475290307
10	5.46447806009347e-05	0.00174979629228201	0.000139111048398088	0.00233588472003833	6.21043443322949	5.28008357805466	7.92633239199746	2.3010714367613	2.07341965459122	1.09668047342742	0.123884018497699
11	0.000146151184247565	0.00226307526197844	8.13271348807512e-06	0.000613003854424681	3.9815241117049	6.35986759400491	1.63805445622833	-4.8960075826086	3.5840030115278	-1.30899758240214	0.0703126705774446
12	0.13937185560354	0.281463568878592	0.23674456790422	0.383140244073914	3.00214239051273	2.85175643964909	3.16144208120371	0.551472881756685	1.73162454741671	0.263499423564141	0.376116085128926
13	0.00102116822802222	0.010245801186141	0.00155342132437569	0.0117303279249523	6.99262428675016	6.10033578701132	8.18089175994019	1.79598738252606	1.55645490502061	0.956108249528385	0.185061369566379
14	0.783044143788069	0.860523950836951	0.895562705496592	0.93412204951887	1.3192165798734	2.05974380081095	0.873613446866023	0.0964578279710304	5.25111084562546	0.0206180103233159	0.493303572123794
15	0.478606874768002	0.635844020460137	0.662818408027017	0.769330765865599	6.22540126093941	6.1901432938372	6.23505829578778	-0.350758189782104	1.82653332679237	-0.165971475585216	0.449275367627019
16	0.00102456230454419	0.0102693505313073	0.0010759456575781	0.00918670445457975	5.2895031713813	4.76002693165763	6.64431473028515	1.87841923365321	2.1645353656533	0.870940078026585	0.173913102247305
17	0.00126655931049703	0.0116583937991665	0.00405717687344011	0.0228432350893157	4.96512732636483	6.34188053759945	3.40109600903301	-2.45834875776339	2.98043944543257	-0.815421583779515	0.215161693618638
18	0.784066389509285	0.860682168478247	0.718225315284837	0.810603255685363	4.73323263372414	4.81010156819297	4.64825383672136	0.370767491822053	3.7734063622966	0.074966542984878	0.44419643443697
19	0.720217900150886	0.821660143720093	0.728575394647801	0.817720223072503	4.19933119448092	4.16223497746072	4.26696139659238	0.276141421451818	3.45309707667096	0.0680259644672014	0.460423638461441
20	0.208181922710826	0.367664628096051	0.16156660663055	0.300240460577715	4.54112723515257	5.08263576728285	3.64628824192308	-0.996257903580966	3.21080093911712	-0.287835552894541	0.364955372263696
21	3.64644072143184e-05	0.00150900733719339	0.000110792561624857	0.0020280873339715	4.12512420904363	3.13290664910078	5.89282335668004	3.24123438662771	2.72865937267792	1.12684031852556	0.114955455353324
22	4.85319391482359e-08	2.25188197647814e-05	2.7398782280414e-07	0.000113479199427657	5.18938383653653	6.43732459108419	4.3401768575773	-2.24029304190427	1.28348465086347	-1.76493275739904	0.0379044529457312
23	0.0526194535294549	0.144276973477109	0.0203892119342333	0.0689278626656041	4.63032346424364	3.02362859520678	5.43279331428635	2.06257669859019	3.02053748410621	0.576479927228427	0.257525116447189
24	0.790035108571676	0.864718278926207	0.833120221318807	0.892561725065994	1.77778880757194	2.04156713178127	1.17054946578403	-0.34126501344068	5.34742876480615	-0.0578970051962549	0.47767857375019
25	0.106355964403029	0.236618816256802	0.129869063265136	0.258710113260353	3.31224435303531	4.59630392549215	3.07876021248392	-1.44791247035652	2.80779605051605	-0.480389365099462	0.341517875430823
26	3.18143132972879e-05	0.00144122482456225	4.76163662425874e-05	0.00126977818592988	4.08284479663492	3.48182937676993	6.31625112201901	3.07783269036308	2.58529530340118	1.1622547707274	0.114827299903146
27	0.226443630083047	0.387421452540036	0.175566564816779	0.316294181313001	5.52321671301372	5.69787546968103	4.94557357309935	-0.551909777929207	1.42456519883792	-0.340576785014899	0.371651799976788
28	0.266992837848182	0.430976712485828	0.309489952909664	0.458490083638213	5.67209733851104	5.98315776184045	4.7028691301075	-0.781496468140046	2.18347689631015	-0.310310748166515	0.393973225809618
29	0.0124496896818927	0.0550950290563416	0.00451310236178954	0.0245857635887545	4.92449088625711	4.72914757857924	5.97973197836838	1.69760702841225	1.8364772876852	0.772285107246571	0.213169687234442
30	0.26653858649807	0.42382583773898	0.233246298805784	0.379017686716547	2.96338889006335	3.17358415394148	2.84494701998407	-0.782139412688242	3.82210254629339	-0.202670090361711	0.356744720734589
31	1.63514927233197e-05	0.00118397303771054	1.28300265189986e-05	0.000701357121955537	5.14338378507802	6.1556184111933	3.39860812571075	-2.41303153264105	1.53457788819397	-1.37511339531822	0.0859376367877217
32	0.628164920811814	0.757652233936284	0.659750475847273	0.765913825928398	3.71872469518411	4.03240908871925	3.22392762485005	-0.29315752138934	3.20024180983842	-0.0931600047261919	0.462653292629942
33	0.115091425666753	0.24927306237809	0.152573834489616	0.288740021487418	4.96484143494906	4.87538247909468	5.17653217598841	0.584159093048231	1.45387400056019	0.390687177190262	0.348940931374937
34	0.0048850247558522	0.0292414765009167	0.00564474460289406	0.0283414861620089	4.35133015240751	4.93081035920393	3.2913214131968	-1.42815453959536	1.89971257442092	-0.701637565233186	0.211817213033329
35	0.00925051313366662	0.0451305944961762	0.00127560517151004	0.0102464242106998	5.23544551496513	6.48771978254376	4.53021688825569	-1.8057176729845	1.96999086939289	-0.782149886731891	0.17725758238441
36	0.00261670265407665	0.0190079737693669	0.00318285238184915	0.0192473878070144	5.06754327971777	5.73604625537178	4.37694369707298	-1.34239369831454	1.55578994936437	-0.783374970835999	0.208705402915172
37	0.438919599711291	0.59926567056628	0.701316056998535	0.792486913459087	2.84954381437972	2.77988625521865	2.88009343992792	0.144273222728534	2.78674253285644	0.0486705406188191	0.452008933599281
38	0.0266860689001214	0.0907826685317874	0.024672252953588	0.0789866947133501	3.73718587560588	4.27816703882839	2.8740983078436	-1.4730575511005	2.28075523089156	-0.508401533479951	0.267558559139196
39	0.413074875452165	0.57649535967167	0.28712594492786	0.434683283453264	2.82754177156959	3.13518539929917	2.67461333968134	-0.602120115734502	3.41539215666672	-0.167489301804071	0.386845051371029
40	0.0867698572267989	0.20559222704114	0.0461117795933106	0.123612865321776	2.21151504203319	2.97192535496524	0.862913377751992	-1.69381702963333	3.49497549951599	-0.444358920667913	0.29208475290307
41	0.122099795582324	0.259925934395013	0.129400126751904	0.257147907957267	4.03938716916652	3.78327015076534	4.27749077930775	0.717071430412854	2.30491522680444	0.341176389910414	0.351562516897228
42	0.788276035401794	0.86216657189785	0.568447705197224	0.690543420791862	0.136973268565025	-0.259312743521201	0.253718215597491	0.468392280901316	4.16152258743504	0.0944845850487104	0.441471578052354
43	0.171116883078121	0.324752502740459	0.216092667311109	0.361704207218711	3.76065274891083	4.34048549826118	3.49687687665501	-0.958235626362446	3.08063150771344	-0.267562707917958	0.363839300980027
44	0.00171925083217059	0.0141444581865352	0.00233060234377557	0.0153048591285695	4.03122593722695	3.53582520004257	5.31179870245286	1.84138689581947	2.31614030065209	0.775806539073388	0.190848266236936
45	0.146225517044976	0.291653427205522	0.423773061634047	0.564078457382505	2.87377130253419	2.83137288845035	2.89671187745632	0.682888188541681	3.57190621994454	0.16421716868616	0.406911938638359
46	0.736895478218659	0.832559067795256	0.674934473039476	0.777539509849462	5.0567837638772	5.05911505137836	4.94542840785068	0.186835161157678	2.18926315044363	0.0866355572705302	0.445930886379684
47	0.700800937834821	0.808297103615905	0.841178737309162	0.895668179279565	3.41968191699145	3.39978701080553	3.44828599480871	0.00427073303726733	1.30815862903567	0.00193683573137358	0.497212932284206
48	0.612854992303681	0.74341557085658	0.596818948251314	0.715049374665495	5.06379716876589	4.9751521441525	5.40578362417829	0.205873478728334	1.45446004487574	0.150262823938154	0.439241923889809
49	0.000620725921653222	0.00552720393066413	1.79706281084775e-05	0.000792028486794532	2.60032265239369	4.09618179569615	0.878020139574615	-3.15671314235137	2.85270954783496	-1.05340730238388	0.0836121808424211
50	0.00643969763703123	0.0275920555712963	0.000170941494978317	0.00263514114919657	1.88243598733323	5.41093327356664	0.214958551262643	-4.3959288992339	3.62936029374301	-1.05314606729464	0.130580441584005
51	0.000167910856946816	0.0034082904055861	0.000111750221388573	0.00203009728165347	3.76877365834199	2.91677200329931	5.38994832423811	2.49306676207927	2.41137633859706	1.03172483823358	0.119286604421485
52	0.0486877006244116	0.137632739294838	0.0436516456229974	0.11796661651111	3.0861770437586	3.77377896999735	2.69403176650353	-0.923332522206018	2.06523442058503	-0.447735860492969	0.282051309919318
53	0.876300225264434	0.922164286422885	0.922923880477131	0.951297101908526	1.4010845446739	1.99812542147279	1.08500054049188	-0.107072222906348	4.93910006307359	-0.0194572220854048	0.490523969766623
54	0.668187845716713	0.786407456981944	0.468750100298091	0.607424048363996	3.54392887542207	3.72663869800043	3.38078224902394	-0.412527569781142	2.95675710840993	-0.15228214596309	0.427455364835008
55	0.00706246409019511	0.038029104953138	0.00798232125155042	0.036004832801099	3.50655905349957	4.80045054143077	1.16123986558508	-2.54955570742033	3.33143725816001	-0.725189268324965	0.231884096947115
56	3.16000179823719e-05	0.001278966624213	7.15814654989221e-06	0.000556886422455242	2.45988072442548	1.26593610580674	4.08525696813829	3.50534829613037	2.8356753823755	1.17979456469886	0.0859376367877217
57	0.184584127134718	0.338999718252811	0.258937617312128	0.404243716820966	0.885944711596164	0.656797437044524	0.997172506891366	0.959982023863459	4.46191611832585	0.203897378279857	0.378348227707866
58	0.000721822768755157	0.0083379070956531	0.00202918700031094	0.0138999042738137	2.33343893593069	1.85203876406472	4.91017296484329	2.89007797674489	3.05978149807429	0.89629781247788	0.189732195230373
59	0.0799577578840165	0.194510096634341	0.160561847562442	0.295367707567503	1.5101195999827	3.20671701580063	1.22099338868826	-1.65439968879678	3.88348768713653	-0.413987784687783	0.343750017974238
60	0.171466482776134	0.324605255983805	0.118104177173541	0.240947034623397	2.9082565101243	3.58875826503652	2.62772009768765	-0.887306093768899	2.04815292814088	-0.376169606969104	0.332218525713659
61	0.0535338080294731	0.14730932135774	0.02484404732583	0.0784987065656794	2.05277287886713	1.37584870109571	2.39215131922272	1.33106665067503	2.84989748206117	0.403988736768969	0.258928604030858
62	0.278381809851224	0.434333301384478	0.169352059349571	0.306569384388578	0.936333645620127	1.52155734206125	0.263464383706618	-1.49893829018087	4.42866854104431	-0.305200159078789	0.359375015850877
63	0.174121049224742	0.32606494129905	0.252586665966412	0.399179381805074	1.97642102924038	1.38134477704738	2.23149963316878	0.892626888324051	3.49897452137381	0.256958452384476	0.379464298998032
64	0.290854120021267	0.456345347505679	0.342083246259477	0.489928462838302	2.31220558182423	2.30239855520504	2.35243557645013	0.594335169509006	3.39681332255494	0.171787496629365	0.404017867487111
65	0.392030170299514	0.554597362729035	0.299837121796048	0.448058599658992	2.88871008346104	3.33081009118973	2.61315796509637	-0.888852340698749	3.27665524685544	-0.238755052520718	0.391741083218703
66	1.65236561589704e-05	0.00105139790587526	1.52750405711123e-06	0.000303354132275357	2.35917822623485	1.56047153569617	4.29319785800776	2.79700111277675	2.14958130103313	1.29498935356319	0.0523971118980882
67	0.0262646956859554	0.0886027546500171	0.0072032628869766	0.0326045737904665	1.4314196198484	1.86489966197885	0.420686363394301	-1.59728644833282	2.88387755064665	-0.520887178949382	0.226562540493666
68	0.469285143145767	0.623319747931608	0.678405805917606	0.779755984448428	1.80341159328741	2.07198042477839	1.76287576761263	-0.358444112032807	2.94049901828699	-0.114086586400353	0.453734675959053
70	0.115604947246852	0.248873132915534	0.110337771264356	0.230625600870561	2.84995872081449	3.62801963506468	1.5964894259963	-1.20720220618405	2.96630495088787	-0.379102149845963	0.328125020231468
71	0.00146684293423911	0.00981669109848233	4.43141813440787e-05	0.00121205584816983	3.01686020499303	4.14967009747425	1.37339009423025	-2.68630782645833	2.17399157740495	-1.1621830841889	0.10367904019025
72	0.69687228741875	0.803416579588049	0.881188210517328	0.922669173816333	2.30181254172607	2.24986652776544	2.33467370801708	-0.0155336988957835	2.19547066272627	-0.00763784687637729	0.497212932284206
73	0.000711651732549603	0.00781170191270985	0.000761050029268113	0.00661840560955344	0.244364561565941	-0.581011380248261	2.10596580037175	3.23559910601771	3.22437796772435	0.892254287347814	0.160714350988721
74	0.0208330854204528	0.0760361948490066	0.0299105413538343	0.090043169260313	1.95101870808854	2.76742269950753	1.25142583244138	-1.43397067625728	2.71851148641066	-0.444334550102305	0.280133956864703
75	0.794668692113848	0.865720970186127	0.668690678010671	0.767457175443861	-0.919809342480314	-1.26467130724832	-0.659579260014548	0.641646653624722	5.21512049010885	0.104077837392617	0.442586405133912
76	0.000365668127055646	0.00541101044438276	0.000188665003550278	0.00263989079010245	1.50984814300312	1.05127117872642	2.85463690251936	2.22479231580488	2.35891858751918	0.922828855685681	0.129320040647733
77	0.00435762709186736	0.0263925699035424	0.00810533865444477	0.0352222810623925	2.16393808725493	3.22643221764961	1.72783684821343	-1.2972699367208	2.12686183903727	-0.645746186251072	0.224080308648491
78	0.000230725165644962	0.0032904904035225	1.65449487499652e-05	0.00074352541974491	1.53913686261233	0.571171175496572	2.98597256065334	3.08360425828807	2.7845094741681	1.04001519853081	0.0814733594153431
79	0.00907091394596257	0.0393642561349818	0.0109344395151825	0.0425275301224346	-1.2363018970601	1.76582695049873	-3.39703769155861	-4.50597025664033	6.2238351013241	-0.696741526938195	0.233258967274478
80	0.0135424942370843	0.0578714774501248	0.0149502230075395	0.0549614618781982	3.11012447188553	2.56202726329351	3.79610036741961	1.22839053195388	2.02112364138933	0.565589403600548	0.24218753645296
81	0.264590601155044	0.426278628923519	0.30479051379201	0.4532837670544	1.7336718389106	1.38907955066711	2.14434688859429	1.01385858475631	4.08263008984955	0.207161700825887	0.389074705505754
82	0.91528218884163	0.946584760553077	0.800790602300878	0.868282851846543	3.14315182670958	3.17483548964705	3.09276311998187	-0.110690171106173	2.37742153576743	-0.0437439199401999	0.478794645062252
83	0.0748137108508511	0.170189054127604	0.0621877630916641	0.150294199425164	-0.310405907933791	-1.08883966364305	0.263494087832338	2.04847957468757	5.02282064390598	0.40630006525628	0.312151639152287
84	0.600467045753102	0.723383527707495	0.496996282337509	0.632618853788688	0.941375571297367	1.88291816016346	0.506461345003136	-0.855231445340816	4.18670719313625	-0.159666134547784	0.426978826010782
85	0.196632324524048	0.352286064366147	0.411703658304951	0.552534165677561	1.95588472599724	2.31500086122636	1.55136808723049	-0.755537064731703	2.519797583756	-0.251668126162997	0.410714295287522
86	0.178454530273818	0.330017623240004	0.425207652561946	0.565066849249306	1.6611798643798	2.13356069040003	1.57131532680813	-0.71168007185703	2.78299567449396	-0.232397861316602	0.418526794401978
87	0.00385655199720141	0.0218856345520471	0.00066114818781958	0.00639579074709317	2.30682733838958	3.48753488178807	1.72038887642978	-2.10884103869305	2.28197195654772	-0.792210294372817	0.146205430691766
88	0.647077420122771	0.765309216290911	0.365357872196447	0.50731973129347	1.16354938761205	0.846421433172069	1.32915336022038	0.477046138550548	2.58044348665815	0.163481328621567	0.40625001008595
89	0.051698841938337	0.143314782835197	0.0443270068098588	0.119561475452244	3.46446995648676	3.74515240648418	3.02838713415534	-0.930924808314456	1.88859623118959	-0.461454059933235	0.306919666411555
90	0.0205652583665236	0.0762776271528804	0.0219528883949704	0.0723493994384317	1.64579146737519	0.99442854090494	2.38251502895186	1.83397662208504	3.56190684274212	0.469519187836466	0.272017867044837
91	0.176337600015229	0.329229876002625	0.126134361414723	0.252412214958744	1.63585231045775	1.05522486754483	2.51458471720107	1.0067539973851	3.02408117597265	0.339306083118011	0.337792660916334
92	0.0145258428269114	0.0604441129467637	0.0429436294308552	0.117691889018679	2.51744275049616	1.46831200389568	3.0109604834682	1.70060572336641	3.14993466694616	0.475635442861653	0.29988854195831
93	0.106913392838928	0.237240167667738	0.0457743412628974	0.121930818110755	2.086061718663	2.36899688145768	1.05713778809596	-1.1794571740699	2.88882278974747	-0.425167010837794	0.289062526636248
95	0.108819429830479	0.237435734470591	0.0956737651953899	0.204907303965614	1.03750092408819	1.50680052284526	0.676289681235848	-1.64624786318168	3.86177636231465	-0.387581640470257	0.313616093897662
96	0.546769565948428	0.680342020335641	0.325632536077239	0.47373694183309	1.36643994201936	0.689344917024709	1.68370876505515	1.04760878809043	4.48044894875537	0.21147027296697	0.392857154513966
97	0.752179420364243	0.838437555244593	0.899942404488891	0.93552902200981	1.04559337021364	1.05918518247897	0.95434058659432	0.106835885575645	4.57910381646826	0.0246355904193781	0.491638796852834
98	0.0509848317177625	0.14017952837852	0.0299481886508176	0.0901061350041256	2.0456704815542	1.67327838250636	3.01099252752692	1.31788502618391	2.23455766166319	0.537196937632057	0.272321458387001
99	0.0574224624886558	0.142828040528093	0.0225239186713156	0.0716381868380372	-0.222287480399494	-1.57869953305675	0.32088179573346	2.10451107964449	5.14789021336606	0.443677328740298	0.26674110237663
100	0.660292763696959	0.765186354433812	0.413573942271899	0.554690733332261	0.154896550533488	-0.829920133404332	0.639624113619407	1.08245452016892	5.74195521122083	0.165483201073919	0.413600901085525
101	0.0402851553741836	0.104878143886399	0.0121867740219577	0.0478091647831463	1.69789859552712	0.808107083766292	2.70807642938984	2.17011897582777	3.88318357096535	0.508660578164289	0.232142896137933
102	0.35455533036235	0.520164512594055	0.335004875162767	0.483475349846414	2.8634995452133	3.00759190675219	2.09779583790591	-0.555265083658374	2.49951886721714	-0.235441186232691	0.399553582293522
103	0.0532289608170562	0.145438706858286	0.0788478601760948	0.179927747128578	2.77230157589267	2.5968189009721	3.20217732253157	0.921597647201668	2.09220662875679	0.444147887091542	0.308807158087186
104	0.244362873980702	0.406474417551219	0.227104367804795	0.374068735511341	2.33718175259096	1.8504452672538	2.88088353415106	0.850300727346306	2.55005020554548	0.309290876388385	0.37458195366103
105	0.0653195013817001	0.167797727952027	0.0885952387091523	0.194213499009359	1.06198480759464	1.63827241971694	0.655872333119309	-1.18148182009091	3.30583950092874	-0.362402879169463	0.316964307653676
106	0.0197178108735742	0.0728692519459452	0.0270291803786523	0.0823123890596546	2.36397961095165	2.62945109505007	1.78061500645739	-0.772897876215947	1.36954614000313	-0.524444013181009	0.268673386113262
107	0.02755834117819	0.0934604689672179	0.0481473411136257	0.126972063061423	3.07570592004971	3.29931504524527	2.24456081636215	-1.14282655065641	2.26580072361406	-0.511963987851172	0.295758954017826
108	0.112240704094681	0.22230598968506	0.0287246925168892	0.085245333733223	0.535800518400197	-0.315008163403767	1.0631201947403	1.66237771686597	5.11675249854673	0.34031317552336	0.277592001960847
109	0.102237566031707	0.214240617132685	0.0811795199243304	0.185983859785348	1.94769839443123	3.7183790937349	1.30367622523177	-2.11136878462998	3.35019018265062	-0.535358857666594	0.319196450162273
110	3.59978725982459e-05	0.00140555434385676	2.61104594025079e-05	0.000911700687565955	-0.102008691764015	-3.4838957590647	1.71099317957127	5.69864241819966	4.69416723915179	1.0901204504036	0.087053706263287
111	0.0130805105701713	0.0500974272062576	0.0110951532573156	0.0431962915090232	-1.3068767634862	0.841134196646729	-2.45253637004821	-3.3172495903089	5.04694377810611	-0.636416313260538	0.220735827990126
112	0.00866713754816676	0.0411378904268343	0.00363306404669733	0.0203280800278995	0.392758446670613	1.25093238791315	-1.04842250814279	-2.47347317167786	3.61763890009766	-0.605558405475178	0.208472732477912
113	0.482769929676396	0.625296739643931	0.348408631991891	0.493852313283727	1.48390489465859	0.731625706315826	1.66065362085218	0.655501272295948	3.72371239308451	0.150351267226506	0.3913043596421
114	0.0212012094094946	0.0699717830542356	0.00859926616603721	0.0367408849724314	-0.0185455184087084	-1.66085346260445	1.53047694514658	3.59015203039251	4.70007252580836	0.673680443416588	0.228794682743526
115	0.0136951277727073	0.0582963051676773	0.0102629888089313	0.0426362567244331	1.87687210418835	2.40992167240378	0.0670823021539713	-2.08867434366315	2.95687619700747	-0.684316401870295	0.236607180698818
116	0.153890965977402	0.302145660921142	0.0701209874160855	0.166365203851064	1.71625000453631	2.80963720393785	0.906469934976699	-1.65928410033063	3.09569095086524	-0.435043449928337	0.298773714947007
117	0.662075086168145	0.780124117813404	0.630484141864185	0.744063465003538	2.97242392362506	2.96801432715609	3.0267286342717	0.295390911045787	3.15180644306428	0.0982268846059361	0.455964330125967
118	0.049586116460015	0.13839939018834	0.047866788803637	0.126266824805562	2.24509853700364	2.78486798088583	1.48085777500862	-1.06910740249845	1.88436610879222	-0.526090255972645	0.277901814435306
119	0.636752691465539	0.758149116857676	0.509939911863777	0.640766379901065	2.4290747577156	2.28656238883642	2.66204313598761	0.294692940694658	1.7857162891464	0.170000879711307	0.418526794401978
120	0.469323120343143	0.599663598470309	0.64211081483864	0.734889432232375	-3.80285159240367	-3.63196109418045	-4.10094452828088	-0.595160639860499	6.09278802142371	-0.0961697324934731	0.459308811377377
121	0.0257671985863833	0.0885702695482225	0.0268388210510458	0.0832553539845112	1.5658434451208	3.50250270227342	0.517206222409691	-2.39786825898947	3.51824963335581	-0.619436921150429	0.270089315978159
122	0.584764036187586	0.710436097393928	0.57255849781228	0.692028378292492	0.308440913531478	0.259215590819633	0.374216804276698	0.369931456252292	4.18628072803529	0.0857427123060019	0.449776790980653
123	0.061299792875367	0.139722550157325	0.00467368189606932	0.0234425129375796	-0.874102163963626	-1.55499091587172	0.318133092756812	2.18341695570328	4.45147059116595	0.519136685322364	0.208472732477912
124	0.000762117523323819	0.00830092219510214	0.000207946605570626	0.0028439304678528	1.30363073709749	0.851174578672877	2.50295353770664	1.7265617719774	1.76560787324222	0.925889968222761	0.124860735491699
125	0.314796021650525	0.469475216565724	0.27848935930373	0.42358934243548	-0.829941360996452	-1.85562350794622	-0.198547188337686	1.41616660875223	5.35455935752871	0.237845671025639	0.3913043596421
126	0.0927539597014212	0.211030145360047	0.0510009517479774	0.132964251945179	1.37730044582118	1.74280478062274	-0.433702301227549	-2.00737149567246	3.60092012604017	-0.491376589705723	0.29208475290307
127	0.703774534726942	0.802387149153136	0.537708696551345	0.659913147195627	0.125928640813559	-0.301162861495589	0.322130233635157	0.574017954162385	3.6030468832311	0.122596074405854	0.429687507445767
128	0.199110376522112	0.325163926413597	0.224089709254	0.342754288751962	-2.36719369479043	-2.96529244014796	-1.70383955180113	1.23624034700878	4.31597017198521	0.26267991235315	0.354910730730905
129	0.000128911477415774	0.00220208412476992	3.01142538762388e-05	0.000959317244066477	1.60188630986557	2.54798056868052	-0.721124979726885	-3.39806373573004	2.80049395822552	-1.19321044037738	0.0969900856980514
130	0.398293715263156	0.541652194907227	0.143879427321102	0.269696872656199	-0.672215711531165	-2.33785603862121	0.222063308038257	1.49413565113285	5.48774719545133	0.271927423096211	0.351170585474606
131	0.000517849349092851	0.00520334186250693	0.000169616419032664	0.0025411815756948	-0.45836287641303	2.89587889824983	-3.58877535123162	-5.72847948468463	4.44893370685384	-1.0975996669687	0.127232229970399
132	0.541206360389665	0.675372779298628	0.383498535186067	0.523335335464832	-0.511772040352558	0.252540877627006	-1.31792572580297	-1.14013162127564	4.65824651280336	-0.214874661387155	0.392857154513966
133	0.288274112991094	0.447108435579522	0.385331313353434	0.524744136802516	-0.327143252670467	-0.578215971046268	-0.0563573305846923	0.726147669314816	3.94532854369305	0.163768272749296	0.400222976202838
134	0.735668828968261	0.82724970580524	0.679187679803793	0.779061977913898	0.867456857906066	0.897265446826661	0.357082243247892	-0.482927168828019	3.86826350534389	-0.111617449408775	0.448660719671578
135	0.60123192835637	0.725191590495104	0.327629410623836	0.466512560749401	-0.901516339574118	-0.317390821019515	-1.47160516760657	-0.939273495202615	4.38502142670913	-0.19378990807806	0.387959878438186
136	0.182466009192993	0.338544273257354	0.228680972815462	0.37561074428177	5.54841434614736	6.30939119039053	5.22557359011231	-0.763299112057374	1.98201613264272	-0.365603787555797	0.371237472477154
137	0.00495599760103337	0.0255541483353603	0.00100137259541051	0.00855194557604825	1.40328719364955	2.69039233405786	0.112884524456225	-2.31960528055891	2.31717940770837	-0.86575414675421	0.17725758238441
138	0.267020317169454	0.412128386683654	0.294010321616287	0.43597861155458	0.28780615165422	-0.292921469993381	0.578468290251437	0.828515514046371	4.41893006203206	0.189306768849	0.391741083218703
139	0.441572567678519	0.600720904935119	0.679412653002678	0.77747363246062	1.48766290446086	1.39136740686407	1.67735645149147	-0.258489568060335	2.37953014014741	-0.101502129385309	0.44704571346196
140	0.563435878545682	0.683768243210408	0.569930744244202	0.678066169909903	-2.25561503942369	-2.43944791941226	-2.0175559061128	0.639862481525448	5.46216516771197	0.109933265456016	0.453734675959053
141	0.0342101175779433	0.0980419348800829	0.0341808886917734	0.0962162390024782	-0.520877192799011	1.55610933729603	-0.947523460875682	-2.41071051348688	3.81664757679143	-0.531583907406253	0.293526811552513
142	0.505336629947283	0.652709231936786	0.538064054864674	0.659446587962302	0.269637116863301	0.161926312952704	0.345799192559923	0.351285860000286	3.24418762204162	0.109066256449522	0.44419643443697
143	0.00514970155364917	0.0192605846387486	0.00028185223508114	0.00335867061995239	-1.25731959100606	-3.30975225415965	0.962677883815372	4.3909670362813	4.57770856235893	0.887126820681352	0.131549693316356
144	0.0265407641363446	0.0809847665651382	0.0130631978083234	0.049349680470951	0.253659437075761	1.40099044994527	-0.252884219780202	-1.98215515844466	3.5146070104521	-0.525916490873354	0.231026825003901
145	0.812579114546371	0.879611839779796	0.780765121032623	0.851115183165095	-0.360892647672229	-0.396069262747935	-0.313050920033424	0.176421492177777	4.33703753298414	0.038258387098985	0.479910716374379
147	0.840344338756891	0.897650200338135	0.848559222820927	0.899736142433168	0.597589026797654	0.549543571456337	0.642467813752271	0.00466491627967436	2.86376276968225	0.00149743651559029	0.49832775937052
148	0.0248716231374756	0.0833671086139788	0.0108010324245868	0.0422058156990004	-0.521352107557616	-1.50923646651763	0.332757309856758	1.97003377628312	3.67880528900189	0.478230949581505	0.233258967274478
150	0.320196070906188	0.485072264100032	0.408646465272374	0.552886222751693	2.05551233417694	2.43708386728369	1.03229437881643	-0.781803294907965	3.14697013275128	-0.195007642376787	0.403567457419078
151	0.00109846826798265	0.0104407837585471	0.000808830639360183	0.00688961531249668	0.91788822314384	0.216168934300072	2.04115005101206	1.88909303072988	2.16631069687181	0.860046152177078	0.160714350988721
152	0.101022363110356	0.225773450659393	0.198132118817333	0.339860034822272	1.83487658485303	1.70575804525825	1.94265919343928	0.731145613882098	2.15347537258894	0.33002886701127	0.361204028953204
153	0.151393899808179	0.296335665571471	0.205742366666435	0.348277625058389	0.725503168089639	1.11121278849613	-0.00548461641479925	-1.09265102994046	3.21383916393492	-0.304352259361032	0.363839300980027
154	0.434348874350984	0.564957376590692	0.52119250322221	0.631143821775264	-4.06316624440297	-3.73126211790795	-4.44131447823109	-0.860846232827162	5.37793813691731	-0.14371307459309	0.416294651796397
155	0.447352696763622	0.596391395107689	0.388834951243067	0.531973987350461	0.300066670909108	1.37705130691374	-0.135734599026834	-0.837001932718604	3.21213681919712	-0.231035827880589	0.418526794401978
156	0.20788139390459	0.36621290154266	0.220128593526428	0.36537551609319	1.77204413909433	2.11493071275293	0.546657531444897	-1.02165344863029	2.91319091619046	-0.320029640821815	0.367187514832642
157	0.377625759479941	0.52134098833084	0.222972296480212	0.355244653156419	-2.2637002390478	-3.36912751195214	-1.70354715365697	1.39050326059666	4.40398208392335	0.250916383188779	0.364955372263696
158	0.00746258454848178	0.033414049532489	0.00650067057746786	0.0289980574895908	-1.23434771924435	1.7923901308663	-3.51299351896943	-4.68622725805869	5.18287561942965	-0.828516531074641	0.217633971606065
160	0.0113143146950016	0.0371163521135728	0.00202744937785872	0.0124622427020734	-1.3371696052679	-2.92440076287758	0.7349127810749	4.19084805268282	4.7504602672076	0.783638720845232	0.172798275546904
161	0.363264331063751	0.525543164344866	0.636540809488187	0.738690314939087	1.75676975333337	1.74669811014698	1.78633501407782	-0.186912965514095	1.81984964132615	-0.104307161031292	0.435267863976676
162	0.167376637261065	0.295792129522598	0.184421372849285	0.313642546067134	-2.53089947792377	-1.48237492272697	-3.30630336261757	-2.09702312674421	5.75296201625366	-0.347978302447552	0.346711277277831
163	0.693528233535024	0.790495148808211	0.715752087986432	0.797685308402574	-2.84879151211073	-2.76840716501097	-3.08932272271886	-0.499399409987996	5.8768945607378	-0.0780246480863854	0.467112600968326
164	0.655545261482498	0.765502730728298	0.871078337641113	0.914354288379378	0.0882593002606873	0.322408348791918	-0.356707919903369	0.113912780351584	3.91307888629642	0.0288512387057106	0.484949834336078
165	0.000143352099007851	0.00270249843803059	0.00013231438334474	0.00214367966890078	0.419875117610678	-0.605392189214401	3.04978926409995	3.32172597386473	3.05084621268427	1.04132067823846	0.111607244508966
166	0.687929863660542	0.782941413815604	0.805848304903481	0.86857055939356	-1.11182907276105	-1.06040973128065	-1.21900259535145	-0.241455839279445	5.48722104513612	-0.0377254738721487	0.479375698906699
167	0.742621785567442	0.827809250532744	0.396722762915952	0.538813689491563	0.260775168391122	1.10741328814227	-0.272416273481995	-0.88950034781916	3.57091817877338	-0.201691075387915	0.407366081385863
168	0.492622141642902	0.639282646065707	0.541432841474241	0.664874077128748	0.404799128660864	0.363403952033245	0.733129101679312	0.527966806549002	2.57243405417061	0.175326233131218	0.429687507445767
169	0.0102660228514618	0.0455220373404685	0.018000620081119	0.0557223186562548	0.579091282470858	0.154673796615048	0.958775394668232	0.942495562402596	1.62795724744611	0.527831729144207	0.239687885368868
171	0.567619518906861	0.695365002932946	0.303615000314634	0.432528489794748	-0.00590770969147059	-0.290313960898018	0.216835660773057	0.488900243859425	1.93329052806205	0.216271920997993	0.372767871264089
172	0.0148422744937477	0.0605282919205694	0.0159100392183857	0.0567637839945609	0.0633297903804984	-0.972521809462969	0.566882745539143	1.90963254510132	3.87286679597655	0.472293405222735	0.250000034600397
173	0.000150120656151671	0.00263454839328629	5.50383868427468e-05	0.00122988160815689	-0.069320722698559	-1.41738984927482	1.03692805091057	3.26354606417187	3.07735049581536	1.04666340087672	0.101562613312961
174	0.00671927758313586	0.0274682841717936	0.000742948590007294	0.0065826977127749	-0.846546946463306	-2.40591208613937	1.22193536666373	4.35216538212699	4.63764660944891	0.827548525158257	0.15273139612908
175	0.0856660276794439	0.18122424731147	0.0544858972296293	0.134420330647476	-1.55934993386493	0.551799139463927	-2.35585447538316	-2.6597684094419	4.80651196665787	-0.4980405175034	0.275362347990054
176	0.820806039786345	0.885354106341913	0.849096860721643	0.900560535602828	0.654024139844162	0.694545815889469	0.620025373261308	0.0420392212636669	3.02413671866653	0.0141731013946104	0.49275362393907
177	0.373243234109106	0.494637596962384	0.162614606656074	0.278167569118022	-2.51865970983785	-3.88741455781374	-1.62266156682254	1.65137207930377	4.92067631820687	0.293559814901729	0.348940931374937
178	0.25726398397928	0.420362959749776	0.296807816422617	0.442751493246244	1.62316192739931	1.70874278381582	1.0388643361717	-0.602166237540718	2.25510251017226	-0.228155565978863	0.387959878438186
179	0.0212455144591938	0.0746661279325493	0.0373101673900342	0.103996457880122	-0.152896646416908	-1.20443548040237	0.633693782079083	2.74914032504647	4.55749268820457	0.480846163713506	0.276785743222729
180	0.0414956753837911	0.121494864074436	0.023902727296695	0.0749690205692405	0.280540368556201	0.741382121206242	-1.25377817362035	-1.78121510820762	2.88124732919262	-0.546452196899928	0.255295462534881
181	0.749440782824777	0.835568894652689	0.848461922814253	0.900342350803319	-0.27567663120689	-0.371353182790845	-0.203295036511627	0.073225966618093	3.87659861621908	0.0156328474340755	0.492187500811145
182	0.671875497649906	0.778358072822613	0.513831932778112	0.640868854186729	1.03517742374144	0.582795140849366	1.2293598258684	0.40397236719058	3.40453382863446	0.124090278782235	0.423634344775904
183	0.0118512855426017	0.0518307447046689	0.0163529411255088	0.0570694778562864	0.78733671763372	1.22457940775978	-0.0282871002813385	-1.42631959881139	2.27328687805808	-0.609072067007228	0.260044675217953
184	0.421533135981866	0.563622481367536	0.205310705969413	0.345407721415616	-0.682750968293485	-0.168569236141556	-1.17011777483736	-0.990402858609732	3.29992218359653	-0.264973332259823	0.360491087132322
185	0.34312201820196	0.506537837180121	0.281310256139342	0.426210808330223	2.12693304782076	2.3243180489715	1.68459417837571	-0.572719267411997	1.88862287992671	-0.256688734886397	0.378348227707866
186	0.777595030770811	0.854510947837633	0.667959283642483	0.768357430229924	0.541140163009021	0.407385550752718	0.826595641721553	0.281683491033697	2.72316171125601	0.104578248266137	0.455964330125967
187	0.866664842723419	0.91566955254376	0.863819106739855	0.910291088343424	0.757068605714232	0.80105086864747	0.718980185408732	-0.0167637085538264	2.12422557120418	-0.00986866078205962	0.497767857374561
188	0.512148567665137	0.641715131765178	0.545760983411947	0.664591121940813	-1.0226436714066	-0.872251125578907	-1.14428586465488	-0.551471835901069	4.2963198103328	-0.10458184676204	0.445312505745361
189	0.0549000844599382	0.135542470039932	0.0125444012170357	0.0465265105971386	-0.612557347989129	0.104443250112623	-1.68489239073172	-2.12005433710827	3.56595205806074	-0.515956831489309	0.22544646937278
190	0.00413448420435086	0.0160222858971561	0.000143714837656929	0.00229474873681573	0.411249261812006	-1.55908030491809	2.59159987730466	3.86341220848009	3.79119829773379	0.951410539267295	0.121516256796373
191	0.656077227531843	0.760808110512738	0.801366870175616	0.862627673059541	-2.05596212335125	-1.97157053785782	-2.16215572787951	-0.069809812569785	4.74379934223986	-0.0159373225004872	0.491071429498521
192	0.658359724947567	0.764666427455494	0.750170969164733	0.827731888294058	-1.57507317515691	-2.21052136090722	-1.28776486107756	0.212965477039051	4.41104334044263	0.0460436827223255	0.483258930311123
193	0.00602530970981021	0.025686890467603	0.0023947929505433	0.0148280763675738	-1.03778701085361	-2.30623594899067	1.44461620719808	3.58658694811343	4.35775610847695	0.745654603230744	0.170568622164766
194	0.748972596200489	0.835572454050181	0.535398397586855	0.659708187096393	0.618266321690502	0.473857401724515	0.953125813361424	0.455862493337832	2.61233389391861	0.139132697296008	0.431438134327327
195	0.190717479350708	0.335163125683694	0.195438305197505	0.333691632052037	0.161575977890897	-0.202806712188131	0.680104462328726	1.09477747617925	3.29788429325833	0.315956660480164	0.356744720734589
196	0.54734072190405	0.665703420858208	0.540107832203156	0.644800559319126	-5.56731163152461	-5.4769639925909	-5.75264075898163	-0.0530208186372807	4.9411246283282	-0.0088207440787064	0.4960981051979
197	0.043977069121153	0.121953678104983	0.0223692002208817	0.0711086611326763	0.0975019575286167	0.761499155491021	-0.7332904570725	-1.6706429146432	2.77666217595479	-0.506049012065904	0.265328905195881
198	0.0414721372091239	0.110452633110271	0.0158573515012716	0.0553971452084994	-1.02307772555157	-0.179239993678484	-2.8096288468633	-2.64075660313945	4.45247661436001	-0.548240923740398	0.255295462534881
199	0.473386455646581	0.601455076704672	0.308521797320884	0.447526342264398	-1.15573430684299	-1.54701256990372	-0.153812922963093	1.20788949213576	3.98821256425386	0.241517802708805	0.375000013840164
200	0.379309172510167	0.522121717242091	0.305253399922106	0.442839921488719	-1.05494231308755	-0.483600490658178	-1.39404842284884	-0.827203663757818	3.09016560688434	-0.262232696302781	0.381696441579728
201	0.371250257790877	0.511324023426733	0.232723654458359	0.373632606340282	-0.954194074406442	-1.26826113080828	-0.0855958337781191	1.3208420000387	4.61257867605707	0.236073554936199	0.379464298998032
203	0.0145073256990332	0.0565711812557096	0.0160637738086602	0.0545892052650627	-0.484191435036941	-1.03567728023148	0.175596303069931	1.71228639792029	2.73617490541164	0.598735794293038	0.235491109554956
204	0.590996039122387	0.716413387272576	0.833788028948777	0.889407999931325	0.14188130225753	0.192913763829581	0.112299401463354	-0.191942519330876	2.75579225328786	-0.0582748370274997	0.473801563478923
206	0.124896076279349	0.252573935020031	0.15818105207309	0.284350221957428	0.135700836500985	0.564355171759232	-0.115117604998276	-0.893730814878223	2.4073714659283	-0.328009494300648	0.344866089246972
207	0.465221343145404	0.597089852441243	0.546852114669999	0.661769422934197	-2.02654752617571	-1.70795194264108	-2.33849396796621	-0.704296794143311	4.36548156780075	-0.142916937486191	0.433035721363646
208	0.00645632153643294	0.0248306205918806	0.000678772638668447	0.00595601022774745	-1.32214653772104	-3.21178539876005	0.762788324373357	3.83844678549433	4.29965989480067	0.809591111345359	0.141583130984039
209	0.327921568125484	0.477170646576123	0.273172968268279	0.41527712086637	-0.59738171065209	-0.0628397281422775	-1.23470570513028	-1.29900716738369	3.59993198474203	-0.331292251713359	0.360491087132322
211	0.172358862289965	0.319573005243718	0.0875064154521591	0.190755518642974	0.44470584752222	0.835607513916321	-0.36813247162	-1.11835288406925	2.70208052236466	-0.351085050315391	0.315496120226022
212	0.449552045966649	0.58701660011448	0.434891818909857	0.570671091166795	-1.53132205807708	-1.79261013190951	-0.826576367045007	1.1552732111443	5.43794324378556	0.198163170950222	0.409598223986654
213	0.497916367216253	0.634570414464756	0.700268290105009	0.786491272359175	-1.1447403942043	-1.10343471133613	-1.17199901011868	-0.29134158076079	3.50430114692392	-0.076372938189944	0.459308811377377
214	0.687317388670602	0.7868335449644	0.545991850554897	0.666656124820525	-0.53881896079061	-0.28269387956481	-0.719101443252439	-0.643521684207879	4.48553155263599	-0.127546447379774	0.426978826010782
216	0.0483822432939616	0.118621182347362	0.0231635979343539	0.0709106114672357	-2.07052860373467	-3.07061170099501	0.415475716508193	3.29517793928372	5.07998105061043	0.56259236772295	0.25669646166204
219	0.392716552142485	0.547511123478628	0.379909109396304	0.522679058456687	-0.843906494741221	-0.136195631059683	-1.83015235329727	-1.03377949437265	4.6977713566857	-0.195329290922177	0.40625001008595
221	0.00734548593281817	0.0284949768668828	0.00121542160325629	0.00874267483670743	-1.02499328617554	0.640327873943102	-1.95807266690495	-2.78629086632483	2.8256911028206	-0.914473431511934	0.16053518227903
222	0.200162188318314	0.317300126091108	0.0389516385502264	0.101942853913338	-2.1585638599617	-3.17324789969345	-0.609767359653791	1.93141895603863	4.33466492798457	0.379821750533091	0.283482170519132
223	0.0529426669945458	0.130513103459867	0.0196315414697649	0.0641616645767388	-1.7483593066865	-0.241242020154139	-3.0474270977582	-2.60473797627116	4.55948995195822	-0.530073308860308	0.239955394144472
224	0.225944109983235	0.375517828985463	0.153898213749003	0.289245864087306	1.84108040145455	0.987645698092749	2.48798445305423	1.22752977155738	3.72567979709997	0.301646036593549	0.356744720734589
225	0.558366036776888	0.687236056892224	0.729148522844974	0.810587319376093	-0.635692230906323	-0.634530252165294	-0.644789158332064	0.129479912363455	2.18972001200265	0.0445482190948605	0.469342255138151
226	0.458694814776498	0.588662979150584	0.52048160420416	0.633542091366151	-3.13890130477069	-2.95185137928412	-3.41550726237321	-0.778904761808744	5.06500260594927	-0.125830343538433	0.438127096808831
227	0.486429591384133	0.615790157737145	0.446597071240773	0.573660935726507	-1.49490833806177	-1.9031904326579	-1.07773408062776	0.639931594368735	3.70006073688687	0.16091991973111	0.424107150920691
228	0.278247787579151	0.424369777510852	0.218126009163673	0.353584745166151	-1.68426760205298	-0.593462832577501	-2.31390397849347	-1.40182807473205	4.515625307873	-0.296797883558984	0.351562516897228
229	0.481575909910793	0.615387616068927	0.535026119122898	0.652129777616889	-1.80428897090919	-1.98378615378839	-1.64010642148991	0.604345532854673	5.33111342817946	0.115777710604592	0.426978826010782
230	0.0802535994829261	0.168094731776381	0.0582799207831324	0.137220140155873	-1.93153755495713	-2.6802672988998	-1.13012055894374	1.68473639926562	3.91265063842258	0.382109756499204	0.302455381441074
231	0.280037714073971	0.424533292042692	0.326700623333556	0.457044699302803	-3.01801194656039	-2.67049058907581	-3.83301047302723	-1.22513084196314	4.3591920614028	-0.252968029861573	0.381696441579728
232	0.0270231486134179	0.0730057119336709	0.00785128507731105	0.0299450647218003	-3.40417830990412	-4.5245590149011	-1.35097166993084	2.93700930483184	4.5411775568326	0.598688541542271	0.198660763406972
234	0.00239540900899405	0.011761057000032	0.00024515551822085	0.00266279265948725	-2.19576921786595	-3.31965293955064	-0.686310555419555	3.44686484389253	3.59068565013469	0.868548503121555	0.114827299903146
235	0.686069943958605	0.788237273621834	0.878237813083469	0.921512213444936	-0.841062310954579	0.625290117881804	-1.00640752674397	0.0357814123111666	4.29476474399492	0.0111964277670182	0.49553571474915
236	0.481123425091893	0.604945787788043	0.309499164571856	0.442301055417408	-1.99946021950882	-2.75772260609641	-1.28704976368464	1.07351941193144	4.54394968006725	0.188919471032271	0.389508940629365
237	0.00969938152536877	0.0403111838141827	0.00267353573488183	0.015589810847679	-1.00870657812084	0.0132711354173267	-2.79373072687263	-3.07029757231555	3.88279832228565	-0.719322914760065	0.179487235837938
238	0.049756998176862	0.115896419843027	0.01382794947834	0.0496183414236965	-1.51797947724154	-2.54188458428522	-0.598462049449625	2.5339790864699	3.97647443867143	0.593207791685735	0.237723251845047
239	0.160532678302353	0.282352878669422	0.236544441019501	0.361094947102063	-3.2058784684898	-2.70171053059861	-3.59404069449574	-1.79713610881391	5.01144876648696	-0.323769390631321	0.379041261912901
240	0.50174774660393	0.630955689190907	0.52742765874211	0.641035319281245	-3.08794627680521	-2.95198270179419	-3.2343316469928	-0.711415913910892	5.3019446017171	-0.118716286225753	0.44419643443697
241	0.498527676060489	0.635469168233735	0.494354325807832	0.623471892878762	-1.23259928871755	-1.5018588037113	-1.00796590558962	0.526106102362982	3.49881290960715	0.138082076550837	0.427455364835008
242	0.373688175799215	0.511806759320069	0.401192353843698	0.530503638828347	-3.63537827262658	-4.02206604356528	-3.01083366364185	1.15441647657624	5.71533581826037	0.175089472796613	0.397993322060434
243	0.110847365097247	0.231397707407372	0.122404398782708	0.237068083636025	0.367065560459785	0.721503054662468	-0.108553777593104	-0.869444209370442	2.00558759656311	-0.399962635312556	0.316610947252464
244	0.823041895365607	0.887211809161311	0.890499455298927	0.929534645797843	1.17386083972738	1.1750043984643	1.17268683046819	0.0271777903288211	2.22171274396613	0.0118972420994826	0.49553571474915
245	0.246397294996372	0.389913069090547	0.102348417067126	0.212625977018594	-1.03364074798648	0.379738665967177	-1.72376964527497	-1.83480491913882	4.31109286262395	-0.363039127085691	0.328125020231468
246	0.101925504959638	0.218430431919039	0.0811954511006655	0.178256111484483	-0.354645783216387	0.331907726982029	-1.17204125952165	-1.36672970945486	2.79618462101664	-0.398273623628802	0.313266466175922
247	0.0678564717739249	0.148246652557645	0.0555045895650965	0.132406773346053	-1.89589607331613	-2.5337127756605	-1.03413658346262	1.58604668209629	3.88114424549936	0.381889079827029	0.292410740321629
248	0.0700696542641361	0.157934575984282	0.0357975226020299	0.0976089398409268	-2.0998205414236	-0.845932030024068	-3.02399007805748	-2.22156891572399	4.07607903270511	-0.512918794410251	0.279017885649303
249	0.584320353069153	0.69816792400427	0.570926172422098	0.680554997931468	-2.82152207642813	-3.21712195457936	-1.75736930464825	0.972481178819695	6.46309669779107	0.133820397781036	0.437500006590555
250	0.686249420399295	0.787866927092838	0.764018168663408	0.837388350068179	-1.50595908080016	-1.8135113534575	-1.31174173259939	0.236682160105296	4.61031464982075	0.0459598977102373	0.47767857375019
251	0.413727603705584	0.547859437120267	0.26867327394465	0.40543794721802	-1.59717612593652	-0.204357396530438	-1.8726452891905	-1.5967693894531	4.70439200422419	-0.290767243415181	0.378348227707866
252	0.107504030613732	0.211761987962461	0.053171883194064	0.131241498170977	-2.11291285617349	-2.65897977226328	-0.768347769484336	2.36135453070364	4.60943791788175	0.465404533592704	0.290178597863481
254	0.0304600695971129	0.0850156402597286	0.00954692691991004	0.036676020865144	-1.67355095251001	-0.588363017226037	-2.67407441905296	-2.36853990963048	3.4058405176479	-0.653334298382697	0.207357905633005
256	0.220866902541924	0.360322017148476	0.179346359093791	0.310635967739023	-1.62306757715301	-2.56490958408877	-0.832679041473575	1.6445054759458	4.47928650392216	0.334196038619529	0.346711277277831
260	0.244727763275272	0.388737960961154	0.167575336098599	0.300445143075738	-0.415142129025928	-1.06023357175895	0.195018684326123	1.35923614069574	3.33807205776436	0.349913855733924	0.343366796137118
261	0.645588294263335	0.752522935007939	0.734924697429511	0.815657433471044	-0.792160590831384	-0.961591732784667	-0.635170598117126	0.207897118696811	3.98749825144709	0.0445984841792347	0.46875000325651
262	0.618209478172067	0.729414427664943	0.588070723485551	0.690263658055447	-5.31611901096747	-5.30372319204987	-5.31822926608967	-0.177608531433248	5.84644243348701	-0.0369343885072622	0.484949834336078
263	0.199525899141765	0.331808185790718	0.129285687564637	0.240738391725101	-1.6369021251971	-0.91750291719802	-2.24761905811031	-1.58140551046407	3.87242775328336	-0.372621623734876	0.327008948969883
264	0.173657657921903	0.316665883869674	0.248189132233126	0.387973857723795	-0.751249516868024	-0.287533284805614	-1.16961427513175	-0.849008695154366	2.74282343764586	-0.28743451688701	0.363433683065897
267	0.230769935023953	0.373431363619405	0.142470653915772	0.264795501826512	-1.00628223678878	-0.0936499611385546	-1.62643136145698	-1.38792968478204	3.98401745331762	-0.30952256794221	0.337792660916334
269	0.00529205792026079	0.0208461086823042	0.000618407804895206	0.00536225043967727	-2.14515809421752	-3.35712449450509	-0.348258352386838	3.33515470547496	3.5992692472094	0.842240750153854	0.142697957451847
270	0.146424736597012	0.258374292451839	0.0526878453681578	0.125021015480684	-1.74245199424355	-0.900069254240348	-2.36433103486252	-1.66013672749577	3.4107122316712	-0.450798225592711	0.279821655937317
273	0.368064466992216	0.509139904025737	0.261288313279363	0.398435490678974	-1.46423501997881	-0.965905849913044	-1.86397833352261	-1.30550574700416	4.08238626520269	-0.275458206186621	0.371651799976788
276	0.634236510712927	0.744444416789916	0.693713987527558	0.780573307333228	-2.23368971828022	-2.17257820291985	-2.29957807137415	-0.281343967202964	3.83846568029544	-0.0599603651797899	0.469866074567913
277	0.715768503995264	0.808595319438474	0.784639599684823	0.85224724095176	-2.25552251154903	-2.16840222045452	-2.44639444912997	0.00745581438776011	4.29209199100518	0.000869591899615482	0.498883928687279
278	0.184431447952101	0.322028010171904	0.166634175409088	0.295407148204474	-2.11418923944142	-1.17027990270282	-3.48717734005649	-2.24313221507969	5.714072893062	-0.33362116980775	0.351562516897228
279	0.282747987808584	0.41379329223333	0.282281578159478	0.394428887350703	-4.84124025877676	-4.15174889040591	-5.58153093534019	-1.53193106172941	5.55403961114007	-0.234705535030082	0.376811607786029
281	0.342799667765933	0.48078969642276	0.306731910575138	0.435982185032495	-3.20396904995907	-3.95498669700872	-2.06007708580062	1.58440020246953	5.74617720326942	0.268180267972814	0.375000013840164
283	0.153253028657235	0.27299687701787	0.130217198436614	0.236808471229879	-2.56828924369557	-3.42716158806326	-1.71138404463843	1.7367306324901	4.55163049852628	0.345414099224511	0.328125020231468
289	0.427104343778523	0.558724899711747	0.32570672865165	0.448033814178161	-4.39741226561551	-3.49873915369624	-5.48838364659903	-1.78689669007442	6.21281847532629	-0.237692669752766	0.396205368402066
290	0.197046869823898	0.343559561189671	0.11941343388133	0.240448273757875	-0.32687753478911	1.13529769645216	-1.69591809975334	-2.05327476397616	3.99142628574003	-0.442390405872611	0.335937519084657
294	0.6016233059067	0.713891741721686	0.650797072882639	0.745454141558278	-3.33858015043261	-3.39340479778738	-3.30516511530353	-0.724950140143262	5.0189818914568	-0.135604183331891	0.443701232215656
296	0.0376796853161897	0.0945196773402761	0.0126711800082669	0.0441515933481527	-2.4320798164405	-3.53717234018146	-1.32338280811365	2.8392448218318	4.10725901037084	0.598991057976684	0.233258967274478
297	0.145488018801485	0.245580150109729	0.130059051646281	0.225241469819055	-3.30150877931504	-4.00504696285945	-2.57478319732364	1.62272717332276	4.24953573229973	0.339576308773521	0.30769233106746
299	0.580505769761149	0.696446713570278	0.539392210492231	0.641707050950617	-5.50980492309162	-5.29259094109474	-5.83164060599706	-0.650952438480215	5.84080922851454	-0.101445222061999	0.44704571346196
302	0.107343902682325	0.205801320372367	0.0560608002259562	0.126008617809968	-1.51586210357347	-1.92689400822602	-0.908002381429192	1.10911186659058	2.53749898095757	0.363763567082946	0.274247521006832
305	0.066238768823122	0.140627285610073	0.0199158806051825	0.0608052435658673	-2.0790466584473	-0.766697134503925	-2.94222491562085	-2.06734137986934	3.19894950123488	-0.544198840014217	0.238573058444411
307	0.00512797267861163	0.0236087553620837	0.000734034177315057	0.00650880621410792	-1.13356488202219	0.459600836506215	-2.8665630073005	-3.12354004843172	3.48033241841545	-0.833925423422324	0.161830421839922
310	0.59205644188271	0.707096147477529	0.58328175843652	0.686466253781262	-4.93521657281469	-5.01963774005261	-4.83731543406543	0.240993578942906	5.44796875115904	0.0330242045844632	0.480490525992461
314	0.632796945297887	0.741847364577647	0.75325423807906	0.828913042019468	-3.32943902079624	-3.46201726655207	-3.07132439317038	-0.0996501486250416	5.28237281468033	-0.0223879932107495	0.489955358185924
317	0.299066051961768	0.429973700894287	0.286867036281926	0.409700212611009	-3.49695424644696	-2.81472041869058	-4.29748100506185	-1.22464457163215	5.11052819654685	-0.2124284529976	0.389074705505754
318	0.218821319906461	0.324665798997988	0.223495237790898	0.322811356947928	-4.72026516159071	-4.05688829088347	-5.57351316635976	-1.80253256572602	4.8966974928724	-0.305359914615885	0.342251969091565
319	0.366353949998316	0.501300212169855	0.364422838964651	0.496158122793733	-2.23124710154836	-2.79559310623747	-1.8867038339803	1.03583703800525	4.25486017666079	0.181796055253945	0.405797111564935
326	0.598078107054678	0.714547978617518	0.684814971775476	0.769432273796197	-3.85107958472333	-3.89337505293131	-3.79627154377202	-0.13952767838168	4.32515669729382	-0.0301056273786443	0.481605353078283
328	0.0103650509788155	0.0354117526373473	0.00214655372399333	0.0125611170409465	-2.6286398544884	-4.32151805472679	-1.15622154406254	3.14369079654245	4.25987967040514	0.699958698747782	0.167224142140103
329	0.302382461431161	0.441406987767766	0.346925596837761	0.47907094229403	-2.13346342400942	-2.75935688288745	-1.65522418614576	1.20003815832516	4.66303010736044	0.215754711216881	0.397993322060434
330	0.242329599680582	0.40461103873943	0.154873717184357	0.290786380782929	2.37740674007631	2.76972824654152	1.53986659997598	-1.08413639272924	3.09590755807249	-0.292644063088031	0.33816966162096
331	0.0405624215526442	0.112423620575781	0.0594420644256928	0.138372390556453	-0.708683285917997	-0.944857345935982	0.114905197083636	1.41310708115409	2.55366301606646	0.50764598562631	0.298773714947007
334	0.00861738615800833	0.0352110173702255	0.00212196067395799	0.0119899652117029	-2.4232204018212	-1.03359668189607	-4.13115265037413	-3.16329791305726	4.02306118554743	-0.766882813579492	0.171875059823619
337	0.0119176091494888	0.0422541843516825	0.00287278428616215	0.0156326820124033	-1.97007942321798	-0.409965412456558	-3.58481335096748	-3.55561615832856	4.28805487753824	-0.737033169241719	0.188405849864439
340	0.106398288872169	0.205103270558805	0.0750586594608976	0.163553976481975	-2.12400220452005	-2.62293543116606	-1.31119916690817	2.14846675067387	4.11875811138211	0.431273388317552	0.30803573765676
343	0.577810954454616	0.696628097064746	0.436410664604465	0.549282759154587	-4.89756109954906	-4.35587674403114	-5.63499016004526	-1.09221328236045	6.01305065964342	-0.155053986435254	0.412486074010232
344	0.515467957747416	0.638043552472295	0.588089494761875	0.690860363398762	-4.16454316007014	-4.17701703282867	-4.14685039531406	-0.310691268321024	4.74437312522863	-0.0558774029905686	0.470982145879412
345	0.150337219328419	0.258141787380932	0.187951399613304	0.3012543664611	-3.61618191193422	-4.08298854556035	-3.01253556218842	1.55471886384539	4.69096661124867	0.340075216512585	0.341137142046702
351	0.6478360273776	0.749095510112312	0.631988252002115	0.725639011700518	-4.5449295850201	-4.8276427374567	-4.17542993410992	0.611035161757109	5.57443903303038	0.100282456736669	0.449776790980653
357	0.056037700341815	0.14161456399773	0.0583651189930756	0.141213311272218	0.03244214954589	0.556264118110604	-0.428345094754601	-1.42724444601781	3.6008786681918	-0.37180388646921	0.295758954017826
369	0.516918261894874	0.645794435963288	0.382068613195388	0.510023648742422	-3.74035457303702	-3.02034139755646	-4.47326658163432	-1.44432275307086	5.48639832564576	-0.231550375904326	0.382385743106619
375	0.00122538222028914	0.0108359802875458	0.000930111068610367	0.00783522873494573	-0.808071885687392	-1.73370988534519	1.45025483347989	3.27963726726381	3.82359586913091	0.841939997604061	0.165178634438336
380	0.0251303748000254	0.0806784082128668	0.0105001290479211	0.0402300143083818	-1.42618956137603	-0.474773332595705	-2.51781568016248	-2.2563833999356	3.41180340327954	-0.559650487888714	0.22544646937278
384	0.66836713752873	0.767016484574143	0.716140162846393	0.799780211996893	-2.56718390653445	-2.58510913142611	-2.54657410642379	-0.273817225443244	4.62145362990693	-0.0516530325701787	0.473214288502678
388	0.0416227321343268	0.117985060400502	0.0174634876209561	0.0602904344256439	1.43954568362465	2.46792364846759	0.977162791570787	-1.5137971014037	2.27418781960693	-0.516488976397682	0.252232176946601
392	0.386312531213573	0.526475970130645	0.423537404493928	0.55358643520355	-1.98831480730786	-2.43370818087426	-1.48129580819199	0.973339907898787	3.69645407389627	0.195248962309206	0.4084821526861
396	0.45836468497185	0.587195143826831	0.502076817296844	0.610599422906569	-4.17249659161171	-3.91520617277	-4.45775736007129	-0.750076491860427	4.28482683240232	-0.145274180821763	0.420758937008665
411	0.0400047430745484	0.107190430846711	0.0353582639238482	0.0978648840522576	-0.0222815731811918	-3.04847657619677	0.588224539657638	2.95446653576953	5.39268688745645	0.49511887266854	0.266443732166729
436	0.000915430516124886	0.0096670573919729	0.00258007033644102	0.016524232741614	3.2218791715265	4.30332249410949	2.1631661905153	-2.26822421382942	2.85339914493193	-0.80971362572294	0.190848266236936
454	0.536356188083385	0.65479618929275	0.390448643762949	0.50081149221495	-4.8252469523341	-4.35964666600151	-5.45516166282307	-1.0109706348448	5.15094010504329	-0.165593447382089	0.405797111564935
455	0.650197268371758	0.757042878248774	0.66514032372789	0.755747445465315	-4.42720134684175	-4.43407388347617	-4.41423712559147	0.028472461637632	6.88797166850498	0.00485474378089162	0.497767857374561
473	0.292339894583935	0.442142437038018	0.230052786393185	0.371975926761765	-0.6882020794936	-0.917640703310516	-0.503499520142245	1.62261550160617	4.74548213125888	0.309010871765812	0.364955372263696
481	0.320943255759368	0.46161807561247	0.19557360926926	0.331243998666016	-0.64104247527423	-1.89771290908613	-0.0642156440583701	1.4324877091145	4.10380830385971	0.314612077558389	0.356744720734589
486	0.397468814062967	0.525407724608901	0.488019827070214	0.593104784357752	-5.61116852698845	-5.46657378276679	-5.88187409888065	-0.614370489203966	5.29150140586987	-0.10462591025456	0.44419643443697
493	0.0545523873406221	0.111516503978091	0.0188797110792111	0.0592871917951355	-2.81151241853774	-3.87558035316914	-1.50836852395976	2.44298963256745	4.10663088121192	0.560362851526711	0.234113750769896
494	0.00561898602013755	0.0312669884788208	0.0107527126931708	0.0426126507489038	0.48061469331877	2.30110233086144	-0.670781505169495	-2.43809499075175	3.7652897461268	-0.585607334980491	0.246376846962027
504	0.0124404357276247	0.0448228888384878	0.00790635132473475	0.0351716402415008	0.893640121429977	3.51908420731655	0.332798533096692	-3.27805561929579	3.33204348656217	-0.745039692660673	0.223214327139304
526	0.0461937853823218	0.111788399069863	0.0306104385910356	0.0882256571493729	-0.460939711032456	-2.49735279966384	0.759797827749006	2.43066312354001	4.65968658521137	0.460934144972645	0.275362347990054
541	0.429092352327129	0.585222690741123	0.440753488343194	0.573540612699187	0.690790650106345	0.458038544469006	0.984536572001481	0.394190615757597	2.06676681927371	0.17628796422311	0.408026765712106
555	0.0668802202330577	0.141052083847128	0.079771028578758	0.152043561729631	-4.45824769080581	-3.44065631631185	-5.72687060508077	-2.85728177652252	5.29882046604452	-0.502535177522587	0.290969925899862
556	0.137589881018436	0.271566717776839	0.131595656934638	0.254756419928334	-0.793992193817392	-0.308910725220092	-1.65473821820786	-1.70852315979381	4.75153115211949	-0.315396574775943	0.337053590352442
591	0.025706181855963	0.0770152160544728	0.00674125295306892	0.031323389564255	0.369161881404443	-1.205346888676	2.34881030976212	3.60548707633496	4.95040725718456	0.629187640734861	0.227424789331982
598	0.00327966922480687	0.0199994072013116	0.00148099280180291	0.0101122138820015	-0.742543036199374	-1.95631820299281	0.142268629324655	2.11764777825528	2.86326289853047	0.635909809647793	0.164062563564883
616	0.0258768300235566	0.086130155602787	0.0281467052244894	0.0850158404339138	1.22951639962339	2.04663765384536	0.770057919544406	-1.49429327379179	2.46023979364683	-0.556445018208586	0.261160746406806
634	0.367613589471264	0.530822676192228	0.508287792389546	0.634869911106456	1.08766259756411	1.26373200499587	0.806362933679991	-0.385529526368733	2.73388660284617	-0.125681223369257	0.425863998932241
693	0.0126405222710249	0.0453373602401607	0.00150076534160828	0.0106509002241715	-0.314276024589612	-3.00388488977873	1.33525216649288	4.47308619945585	5.19116791823779	0.776490366931204	0.171683448852684
697	0.795974376007367	0.867614512036399	0.87462247340406	0.919030923619204	1.35900799722508	1.83598895231135	1.27834116889219	-0.334838774837574	4.50819554830208	-0.0621496232043504	0.471571909308359
714	0.109031919916088	0.223814222929927	0.025904367739151	0.0804726046891701	0.992263220847578	1.80678721682941	-0.124789342522888	-1.54836513487701	2.61503322492537	-0.480905594799333	0.276477174974731
720	0.292538038825313	0.432097208394128	0.101835734403998	0.2089666934127	-1.57790176166933	-2.20554576134978	-0.566004688974138	1.79483382233339	3.90746566212705	0.37114061569618	0.324776806449178
722	0.459018511495827	0.596772869085943	0.552599703516094	0.663558794557023	-2.66769977427034	-2.50002878633883	-2.8998097411679	-0.576172265936692	4.84213495412183	-0.108905300443306	0.443701232215656
739	0.00139186065644745	0.0114466986998895	0.000875227174413771	0.00753765556499577	-0.173635226694241	-1.5952560138347	2.06704178307585	3.21141736378909	3.46064556549848	0.811476299881503	0.155133996852073
740	0.0505208084588004	0.130305753616668	0.0561380040330214	0.136090073933432	-1.51202033552231	-2.05614374559335	-0.25946774004441	1.65365747098481	3.51317550127577	0.436059474351179	0.294642882784584
751	0.22534978925288	0.38449722276181	0.279588192046908	0.427846713062446	1.59144154778341	2.51241017448674	1.34526526850878	-1.04291494957013	3.69831277174065	-0.257473870114166	0.378348227707866
755	0.0919169912685827	0.211694474141472	0.079966724676976	0.181127941785473	1.05108649202085	0.660878338610718	1.5051406535928	0.946811112669851	1.99564917804655	0.43324938513305	0.327759217565318
763	0.166319212169615	0.274422221509276	0.0707040728513126	0.147989061532781	-2.97449587330292	-3.89902797135518	-2.12586194106238	1.6496434240639	3.87549812813927	0.376883414644848	0.295429233919835
769	0.352096688494471	0.478169207505556	0.332721655557088	0.44556368752565	-5.00505770589955	-4.46228047817155	-5.75401182947102	-1.22426267919156	4.86599378539651	-0.233826543980308	0.382385743106619
781	0.439366989438001	0.576874089426177	0.311022796733354	0.452170635357722	-1.35777944187212	-2.22510722324209	-0.475495945008237	1.38256830699568	5.47826693828116	0.214850164338559	0.385044655455591
793	0.144764951100251	0.260053655637088	0.171197105160457	0.277985342243448	-4.34775314989676	-3.49202382971911	-5.29425469845259	-2.33389734514514	5.82178914776311	-0.357153486172403	0.335937519084657
826	0.250522426310953	0.377111694545237	0.191482091787226	0.313225152431182	-2.71124363535009	-3.51981803410831	-2.0503906769205	1.52321017854267	4.57749340584983	0.319504821321882	0.342251969091565
846	0.3152159260188	0.443977987478569	0.266639690449252	0.396005059714053	-2.32574565283176	-2.75070152837304	-1.7950125661469	0.97114200873605	3.87994082211146	0.220482810943629	0.375696780723292
850	0.0275431248688199	0.0828031409310373	0.00498581799108388	0.0244171409833374	-1.45859407341779	-0.206125429503891	-3.16366296478858	-2.82335269563197	3.71357097588981	-0.647720769039313	0.19754469236992
855	0.0923270063886985	0.207443947309646	0.193890543292167	0.33455965301498	-0.580076961196428	-1.62128582664276	-0.0506401603893512	1.65007792747475	3.9281632150957	0.366600186382728	0.352678588174505
872	0.664921699801374	0.772695759835882	0.757679269824093	0.833944924563958	0.366189838281271	0.184546053008501	0.462366568904608	0.252588176920233	4.21813624459298	0.0467047891273374	0.461538465545632
880	0.552177108395877	0.670232885942185	0.473653640116189	0.590225832722502	-3.64626633989591	-4.28343457862101	-2.79758945516831	0.900743604065964	5.42585607800599	0.148853453730015	0.436383935283511
891	0.0298721315372682	0.0881110978597338	0.0209433561796204	0.0678652947701378	-1.1230459512358	-2.35932766067446	-0.135315491987028	2.38839479113634	3.97070864506048	0.526873996012079	0.263099251259134
905	0.157415967429356	0.290017756608019	0.108466813033183	0.219451497798693	-1.31859030883663	-0.134981804094183	-2.39359943905793	-2.17062898288935	4.65729064881708	-0.416239292171817	0.322544663931827
968	0.647767135250445	0.755169632356529	0.524447223919046	0.645131462059456	-1.45760379284622	-1.80172545133173	-0.998467373403895	0.733496560717114	4.58278234382007	0.155581179767092	0.424107150920691
987	0.416925566202977	0.547140455007889	0.425404138087817	0.543908667647288	-2.65322119165123	-3.0571468666431	-2.16199098148171	0.741441617878349	4.02709034155096	0.165322930505191	0.411371246935239
996	0.00943630625018977	0.033958375486794	0.00166017228891664	0.0117244958468327	-0.525815074322469	2.10377360836822	-1.83499276495444	-4.15005603605505	3.76945781227535	-0.899451391174445	0.185267911251699
997	0.782436628479177	0.857767104668554	0.629594821605723	0.728166904173948	-1.63075862644327	-1.33018498242771	-1.95442106415489	-0.384055458546468	3.88033133392833	-0.0803368597502489	0.447544648362669
999	0.134796625544141	0.254902159164983	0.170206660000126	0.292049323652043	-1.06978621246892	-1.29965650406933	-0.745138116752328	1.00487975933189	3.07642441436316	0.255295192158082	0.345596450230259
1000	0.298578344698174	0.429621749986926	0.115428481861983	0.225101902798656	-2.39349890987376	-2.9600432778065	-1.2936100930532	1.83686693371289	4.30090193726912	0.356497209360753	0.326644390530229
1007	0.0454921207200355	0.125732479516625	0.0652609966628978	0.14937121619709	-0.163136258459088	-0.653392266710911	0.439376065667139	1.10882156246715	2.50784677678111	0.414000265101292	0.303571452682118
1013	0.478270206997437	0.616478197020983	0.337324178266286	0.477030565251789	-1.32935882219704	-2.01267970178306	-0.585461847889657	0.929863773922432	3.80493993186239	0.211584740610847	0.395089297105653
1014	0.451883730207143	0.576383468929099	0.459113096818679	0.573794060854926	-2.47676673732797	-2.20762978340702	-2.71965045500285	-0.574372944582651	3.81570980981883	-0.142742798981428	0.412946437890179
1020	0.150122731736148	0.272773272524503	0.0956937686726957	0.198601849469404	-1.21329320201665	-1.75522463159297	0.622966686738591	1.89394483077356	3.81635078232732	0.419250617327273	0.321070255367254
1036	0.358833960400607	0.494826946561592	0.178013904597677	0.309681278926955	-0.72316495529494	-1.60667147126769	-0.0926399565928397	1.33636207560992	4.50854826962952	0.251540686688394	0.351170585474606
1052	0.437691401127814	0.55649752531191	0.48637481259752	0.590869754956051	-4.27879195244661	-4.03460984780716	-4.51391461308188	-0.688239613096861	4.70867069502458	-0.125859504785636	0.422991079616422
1053	0.261791675067669	0.409282509870175	0.232653892155218	0.368999828347387	-1.87148924190621	-0.784795718263043	-2.33744534407665	-1.48320956810018	4.40311727015382	-0.293600718824833	0.367892991297774
1060	0.181859814975337	0.302869332046616	0.117807518051061	0.220235853052364	-3.38934076409825	-4.2146579664895	-1.91591420779919	2.29619656302374	5.13217650523557	0.394835579136495	0.322544663931827
1061	0.414721955979753	0.566830882117592	0.647319754406765	0.750425595169176	-0.721582013728696	-0.448328048889935	-1.07779401614098	-0.765807653643789	5.11006740459579	-0.119609170690783	0.434151792670052
1062	0.404928519058541	0.533962208386326	0.481705958787468	0.589967351035698	-4.62880646483478	-4.1989178594037	-5.30524604805832	-1.11316324860487	5.51613429502294	-0.18059610207916	0.414062509191959
1084	0.0803311534983239	0.184909988864862	0.0138999936203086	0.0500362006131392	-0.94356348871472	0.114396472112386	-2.12995519001319	-2.29763414683775	3.72699742371895	-0.523085890128019	0.231884096947115
1087	0.844645434008282	0.901963939345322	0.463354099847071	0.600244215379538	1.83091225098952	2.76697402689256	1.5164675956482	-0.526198415541724	2.68606257750607	-0.176411007619644	0.421404690620588
1093	0.35054366437607	0.515569261799118	0.331347653778805	0.478442643977308	3.32212345811843	3.43085435875737	3.09448904659044	-0.370701176371561	1.41591548311702	-0.233476427775059	0.394648840849564
1096	0.491197936196213	0.631530166718166	0.298214794728735	0.435421829621399	1.72491181888511	1.87694813460415	1.63232645895921	-0.263642417703321	1.11958478013541	-0.196616525041194	0.390189532573727
1101	0.3872164398266	0.547569062198246	0.432282876080899	0.570861487538533	1.87905635489671	1.69384472369404	2.11086654001157	0.365664159797491	1.7561651911927	0.189375770151712	0.406911938638359
1110	0.180256375602952	0.3344111901648	0.505497243149717	0.637492212324831	2.15813949965387	2.13994259582037	2.17181906922844	0.541335600486755	2.88136299253413	0.198310296253017	0.425863998932241
1117	0.00124502376032336	0.0103603299133319	0.000731633778357644	0.00666712797819277	0.409314329205424	1.50182694423414	-1.34255116331876	-2.72663970007492	2.94551162103582	-0.882174375604402	0.17725758238441
1127	0.0547271948643868	0.138655628219735	0.0617282446188318	0.143648213800082	-1.27874911790955	-0.810128949468282	-2.40429830830441	-1.98088449435288	4.36661086194457	-0.398272464442908	0.295429233919835
1138	0.771986670920444	0.849247411198078	0.840549935351239	0.893206656456266	-0.429043042858947	-0.494682143259096	-0.316541577327551	0.0161659958374933	4.79503258613927	0.00289818348467878	0.497212932284206
1164	0.54418580927465	0.659268260847203	0.59326932778952	0.687911769778332	-5.04904040914321	-4.89158624129507	-5.23506462833242	-0.348209921337182	5.15616985923854	-0.0624512665162275	0.465401789322902
1200	0.373978113469591	0.532931085135712	0.145978743029359	0.276304659504158	1.33684324187429	1.96554631235112	0.936410428674598	-0.858785858447234	1.7564468241435	-0.399630259633128	0.343750017974238
1238	0.774789280434564	0.854150001083371	0.879507646134167	0.921944518362873	-0.571698394757711	-0.508779813450379	-0.615605218353648	-0.176119875149022	4.64791977485687	-0.0326294869863389	0.478794645062252
1244	0.00592546652595212	0.032335198062724	0.00938691776423616	0.0389199482712227	2.76984260771447	2.30623372670042	3.16618162199566	0.785178057762945	1.25304227633016	0.615937106350777	0.219621001109793
1264	0.644544283123724	0.749028333535035	0.707630966789943	0.793706449034035	-2.78150913188975	-2.89155419403825	-2.64735296301421	0.0918043238535349	4.01680900545745	0.0210064326471546	0.488839286873359
1303	0.00213616711740508	0.0152608688563422	0.00185030737701164	0.0122952275462037	-0.982241003431104	0.161388632684033	-2.73296365797089	-3.43074029365523	4.09447572149493	-0.777724344484657	0.171683448852684
1358	0.616730135427347	0.722348243751018	0.606076454647493	0.702413902468162	-4.72133935112309	-4.7681136139688	-4.60598229502231	0.350293948720176	4.6202508112869	0.0568844217701526	0.467633931945204
1401	0.740429815573163	0.828523700783418	0.277231333300084	0.424878925066292	2.97771527581936	3.17857541082327	2.46510795589408	-0.578028624295578	2.30131887285958	-0.202891421239433	0.379041261912901
1443	0.0276956793070418	0.0866001512666103	0.00767572939306251	0.0352650750225687	2.90198509497349	4.65346676624304	2.47825474838179	-2.82207044479557	3.10722181072097	-0.714692179550172	0.232998923857269
1451	0.000213706475342366	0.00376098029025944	0.000421914493327628	0.0047949941722857	3.2200825161736	4.59392145837228	2.17129587919	-2.00120438025194	1.70392915351718	-1.0296709598144	0.147321501428131
1467	0.38333562060163	0.516541945848998	0.455471082655764	0.577370942630275	-2.43473991513477	-2.25698605692805	-2.73238052739061	-0.771057305208859	4.41224182237845	-0.165355668011952	0.417410723099047
1628	0.373234741291571	0.493061105994382	0.39719726488555	0.508708756645229	-4.19590242130846	-3.75121988349313	-4.63176480869898	-1.09522517203855	5.0946585781088	-0.189148034251079	0.40625001008595
1629	0.709401730124563	0.801437426291802	0.66567029941545	0.758262232767541	-2.52184774432206	-2.80422769813719	-2.18989776169778	0.405192046469995	4.51139969983713	0.0742546914907571	0.45647321883835
1631	0.691273705244538	0.788422344008493	0.750259957654054	0.823949802770519	-1.93890450853709	-2.15581873875196	-1.79782627118698	-0.0588245711166273	3.689397131472	-0.0137022050016685	0.49275362393907
1665	0.58072817463092	0.705222895283391	0.409966040680631	0.550201969180722	-0.878971994047657	-0.284123036840155	-2.03154165260363	-0.995653033614177	4.02765816269176	-0.19941793711648	0.402901796188195
1713	0.768172145256819	0.847092811049342	0.67884177657017	0.772085316579346	-0.861056126434562	-0.566490671492837	-1.34988433687997	-0.469372558286068	3.4964601141406	-0.103615786674435	0.452008933599281
1819	0.0432876519800258	0.118228449373535	0.0370143910281541	0.0978423730743058	-0.847799031958881	-0.140067448630254	-1.43095269802727	-1.40696045685203	2.55220286386511	-0.487363696120699	0.280936482927635
1868	0.734532745379564	0.82755680385614	0.872412104046187	0.917874393055171	1.35233501801322	1.35298116573337	1.35065047304305	-0.0927219839086506	2.61650047295251	-0.0292961660130285	0.484949834336078
1971	0.184141004018296	0.311696384904145	0.306472567800289	0.431104990637591	-2.76034455923815	-2.46108675351816	-3.16886259715893	-1.12252337178173	4.43485418617849	-0.234202984620632	0.371651799976788
1995	0.132968657831686	0.267197253886617	0.111725080916287	0.228890318052848	-0.297773067340164	0.731561931703078	-0.953631347665718	-1.72900468268501	4.64985262075711	-0.34499737007376	0.332589305285794
2000	0.585323858738245	0.706181645772741	0.238757424024272	0.382500524056241	-0.664559654835109	0.555358598546578	-1.2043372041832	-1.24281789635395	4.00221405512251	-0.262440330250108	0.378348227707866
2064	0.000588138302903135	0.00657014145213087	0.000643451547533907	0.00605520705975886	1.24215559209194	0.420543595767556	2.18443236538709	1.92396987251268	2.00137064229066	0.910817307352307	0.159420355661643
2076	0.315175559473016	0.479170255324093	0.260716685279061	0.406838360273128	1.15526506853576	1.43662766893331	0.427076517934482	-0.865426721160055	3.22048257749751	-0.220548283393146	0.371651799976788
2127	0.00115224208438633	0.0109377595207586	0.00101401939090328	0.00873090188884991	2.27656126702073	2.98143623718696	0.571431365407198	-2.21739674940141	2.6683391500435	-0.86615756827128	0.174107201670576
2206	0.00135027625753958	0.011792568510573	0.00218214548258007	0.0132375771431433	0.134968190142782	-0.504614972606641	1.0005685340336	2.35388790868247	3.12413218314	0.7511697409725	0.179687556392159
2217	0.0941212738890391	0.217841201647407	0.0724806293967813	0.172103159245953	5.21752483147164	6.17927835596862	4.66810444977554	-0.997960076860616	1.98669391875981	-0.469420077255343	0.318840601308077
2230	0.000118163620576487	0.00235507063534845	8.47714087421099e-05	0.00158178295562285	-0.0457476875100591	-0.908474952322327	2.400527700094	3.58650143911832	2.75475365675873	1.11694930277504	0.111482821735176
2248	0.685344382466727	0.782720967551929	0.768117421807486	0.840700317268721	-1.51981985254187	-1.2422115216777	-1.83965823526669	-0.081841288745812	3.37010544405881	-0.0173446255100933	0.484949834336078
2254	0.426894471059307	0.57154921396536	0.345841759193564	0.485739740344422	0.00756369702513382	-0.273839654277949	0.274606016642993	0.58910599155694	5.07689483528393	0.126706320089379	0.395089297105653
2451	0.0942305636560384	0.198572833425826	0.196107030413801	0.324260635431644	-1.81342249943514	-2.56989506180154	-1.25865075057438	1.36938407340881	4.01160834063098	0.318517044932401	0.348940931374937
2512	0.080821435268948	0.183163013217022	0.0627201697103245	0.147652513994198	-0.766174850507206	-0.157833567727509	-1.59949559715292	-1.87076939083608	4.37290773846656	-0.409418918355657	0.286830384185543
2540	0.466986641949899	0.598281450851758	0.504430464310245	0.620978738691489	-2.5005447447168	-2.70469660949463	-2.13475274404523	0.772312268913363	4.57314246777244	0.151452965393258	0.426978826010782
2546	0.592680708392831	0.709914038876662	0.383947842355246	0.51977700122921	-1.89059987250751	-2.46201869368619	-1.17996356924632	1.02127916731641	5.24979307993821	0.176947491933051	0.413600901085525
2672	0.260081102686347	0.422425940998644	0.358754170270986	0.506177820416232	2.18920353724187	1.91185138583439	2.52092632540373	0.601921518836898	3.02753928497352	0.171348009776942	0.403567457419078
2684	0.632450002096073	0.738685690578054	0.609234001473573	0.710751775527044	-2.56477618513888	-2.97748164167783	-2.25340021109142	0.58980847039257	4.37260875931316	0.118293790947589	0.450892862289888
2691	0.0239849332333565	0.0817669670013603	0.0187167785471267	0.0623210296217501	0.34795712810819	1.41189630274482	-0.249956283670874	-1.64714158239428	2.41855220932987	-0.588223752659688	0.243032366155691
2871	0.0751425720609163	0.185875674684243	0.0678096880468307	0.162332778948484	3.20689421190815	4.11608113050747	2.73796563367288	-1.1106460554452	1.82503541400015	-0.575637248290242	0.304687523924221
2937	0.497387823070631	0.632109397387818	0.552201384988408	0.671250776216248	0.0218145732673589	-0.0679298153224783	0.15620736048697	0.395236393895399	2.81216136780396	0.110795327650757	0.435897442647481
2957	0.00101562790884979	0.00744762315720706	8.27909794186484e-05	0.00161175548589707	-1.54525700536575	-3.43200554048725	0.211589246350147	4.14163366738479	4.2725463403716	0.952446530574811	0.120401430599734
2984	0.0827264106653802	0.192332646178727	0.0881918768438361	0.196178770811642	0.625944249391794	1.78994071045859	-0.136444614869559	-1.80957371428144	4.46255807128654	-0.3436301988351	0.319196450162273
2987	0.0117889706892867	0.0518613321441872	0.00735156100010845	0.0332721424697245	-0.00605302443329769	1.48999378155522	-1.58419893222584	-3.34955114305471	4.56323838034974	-0.65871956970163	0.215161693618638
3124	0.230296797249188	0.358244499931966	0.168881182232381	0.284379278987287	-2.4412133340673	-1.84453943713473	-2.95826209042751	-1.40797866298765	3.69006037839235	-0.341880960867375	0.331473234021034
3269	0.168816182491518	0.272066604623475	0.168356331250614	0.266280549213638	-4.42828732451142	-3.65407164873319	-5.31487336057108	-1.86626727653154	4.74975820343149	-0.341862491301601	0.322544663931827
3516	0.305232110362603	0.446202340559284	0.336267585388788	0.472693836343605	-2.36561587178276	-2.94258626590142	-1.80844692368365	1.34617825629408	5.10238435040267	0.239533761451132	0.390189532573727
3534	4.43063555613525e-05	0.00161145945742098	3.89462297810039e-05	0.00115696711619139	4.89649427187343	5.72314004495306	2.76103744884934	-2.45456999943826	1.8057374957834	-1.29053866287846	0.103794753386741
3563	0.458320874413508	0.608230731376144	0.140938043911054	0.272880636950622	1.56336731975056	2.41777364490954	0.764850146975058	-1.46344571145362	3.58270246318628	-0.332384929950644	0.341137142046702
3607	0.431486866884381	0.565861733148222	0.257532538620566	0.377342127866267	-3.74766961591525	-4.39574083228898	-2.87262643824456	1.34815053375301	5.18696847774919	0.24992899273475	0.367187514832642
3723	0.0704393804565996	0.137864260437372	0.0220789476199095	0.058564386853331	-3.39958964564678	-4.3525545936026	-1.83787115244996	2.387536371895	3.92459295145238	0.576240223863423	0.216517900508433
3874	0.625547174042106	0.73770089790362	0.0503715316858922	0.130540890137569	1.38312422163222	1.838741378697	0.769178827643415	-1.01533299625537	1.89754173965137	-0.351667533630529	0.30769233106746
3977	0.0642382192728448	0.141466888854508	0.0397839002244052	0.0992287858007298	-1.98454303974694	-2.72263043297294	-1.23490275174221	1.60963072095646	3.68325764076811	0.39700730184805	0.25669646166204
4068	0.00157209281548653	0.0102514717882792	0.000287736618769061	0.00334071814025192	0.571027025693421	-3.9237282157554	1.78904097389148	5.47824255502963	5.69261733739189	0.930617005568172	0.124860735491699
4230	0.547517273584979	0.67177103714201	0.709276626368664	0.795979707472563	-2.53575712476159	-2.60439425164097	-2.39689547831574	0.265881489850691	5.06801235660804	0.0373493505153327	0.484949834336078
4264	0.699254533069131	0.797647706896891	0.417640578537711	0.551287228532237	0.223865638870526	0.530233936676341	-0.225885336146749	-0.521196836396287	2.77617744879985	-0.175225767618154	0.416945382313157
4322	0.196243076561634	0.33141522205386	0.20561542706622	0.337188621574034	-2.20925848432385	-3.03469017468663	-1.40832060579269	1.69899820617655	4.78407186105676	0.33774676193057	0.352678588174505
4570	0.151795843303601	0.265191095888846	0.116470366280081	0.211813932440626	-2.97367968402477	-3.80991004736538	-2.08331511341114	1.70556840608726	5.06334148786731	0.348621733326165	0.318840601308077
4573	0.2828705456226	0.409362445833192	0.226525069996466	0.344065445066904	-2.97427331131414	-2.34201529707994	-3.71015469067717	-1.37735887149167	4.30791168102504	-0.275695137691304	0.344481623183352
4637	0.0575008915847193	0.155110655543938	0.104328246510298	0.22085973766814	3.35778889622439	4.22075275603975	1.93583658841907	-1.20032694102368	2.63302186517133	-0.477458942679101	0.330357162757053
4676	0.710026642056525	0.803522464171957	0.821848548362976	0.879949462490689	-1.10439669866794	-0.956996849358326	-1.43043407007953	0.0343295718773655	3.97218300892904	0.00807738048516956	0.4960981051979
4683	0.321746781715227	0.464430105157529	0.256441684060066	0.394994773236623	-1.55394217095431	-2.51602829779718	-1.08572544174512	1.12762861974411	4.58893641537648	0.23588206266674	0.370535728689987
4713	0.308423062762338	0.461218058672664	0.217057032410603	0.35941460708935	-0.610357563866873	0.12753232777305	-1.33912746324756	-1.19980768881927	4.19169419632134	-0.278026496138144	0.359375015850877
4724	0.337090077034531	0.460533716828675	0.235283451069859	0.339915851645173	-4.33995180625388	-5.07531057768578	-3.66533472256509	1.22449803304914	3.84357854806977	0.272648396948311	0.339285732890201
4830	0.00129237524645489	0.011530835966118	0.00244940327673407	0.01494611111418	0.0831215039587656	1.78110363606191	-1.07424515272065	-2.58575691519392	2.79554772391765	-0.828281301959261	0.196209637389093
5025	0.378493752561299	0.521018238587626	0.182172101151587	0.306354948856411	-1.64574931491142	-0.905372405630003	-2.23828669760997	-1.27959677929401	3.17000873921943	-0.303221970612654	0.356026802010012
5124	0.175437979712465	0.328241614404896	0.159075767552135	0.294386910115859	2.33291074995016	2.89852953060768	1.85189791630246	-0.927996791557558	2.83759634171582	-0.314715643820949	0.347098231794451
5147	0.316614074699144	0.473755750192106	0.502820262740239	0.632325562106609	0.933558288431721	1.02289539733457	0.831800041774591	-0.437239733451757	2.95991810717879	-0.12161527955494	0.416945382313157
5164	0.406015899494041	0.53561386765323	0.401446232280823	0.525435895633312	-3.4595720258837	-3.06733514368103	-3.85714248088961	-1.05069987981437	4.6573751825349	-0.206870348497714	0.393973225809618
5189	0.039503639489865	0.112970506811529	0.0195914618677343	0.0608424411309864	-0.908521900617986	-0.448411974741171	-1.95678388264088	-1.51363293551538	2.76327339434853	-0.521356126503	0.233258967274478
5260	0.760059694957961	0.841467330371274	0.572660604685133	0.692373360314704	0.836895936659278	1.05612076628507	0.509944253897135	-0.435546315103671	2.87614265407818	-0.114657805686014	0.440356750970985
5426	0.000963219647980443	0.00995051310664831	0.00147439299274483	0.0112327031045119	3.91110480564553	3.19822077735071	5.79287500597416	1.95179529289208	2.51549400202954	0.825023915288986	0.177455414486232
5471	0.0297337038671656	0.0823573034191585	0.0099492419716034	0.040270182675907	0.346205843257113	2.80079030366207	-0.193704660254989	-2.90535932228833	3.35634665793263	-0.706379454865681	0.237723251845047
5584	0.545200478203387	0.662565449649251	0.532181819532865	0.647371177107867	-2.24863032046084	-2.60249493168953	-1.93217754598957	0.766565146348172	4.4646569034671	0.146198730118136	0.412946437890179
5632	0.0261606012455124	0.0767392674089928	0.00217288655281352	0.0141499084436469	0.238045422951897	1.34498457023068	-0.82185714777612	-2.3027983284505	2.81980429842919	-0.737925271993091	0.183035769292146
5687	0.373900764646207	0.520683063657266	0.306784205019161	0.447964672318459	-0.49604559953953	-0.59725910838959	-0.185963307694615	1.05633635480591	3.93087895236698	0.241578843864999	0.379041261912901
5945	0.000426844749892083	0.00547520534854005	0.00145901057444152	0.00981997268335675	0.267126658772355	2.48279517154399	-0.410871595486035	-2.64834005607492	2.71747223102762	-0.887712417317665	0.162946492698694
6071	0.30928134604305	0.460161007571635	0.233040992982553	0.37094496692867	-0.0667650139960543	0.11949643707368	-0.407204451486381	-0.911332958287149	3.28444794694525	-0.235473040187472	0.364955372263696
6160	0.000330191880851835	0.00404858011100559	9.19184110596217e-05	0.00168024894023917	-1.013068435253	1.48387676322404	-3.57148496715556	-5.06352169085314	4.16211028281501	-1.13234507523548	0.107142963711711
6254	0.116502373363869	0.219459966612782	0.0848382180335785	0.17356569005368	-3.79233160661048	-2.21572339846421	-4.8091270106461	-2.4136951941664	5.07345193944828	-0.432753304641059	0.297658887936818
6255	0.574969961787902	0.710465290561437	0.837239477367713	0.892856402000212	0.408213768505617	0.559809313531351	0.077318217330749	0.144016144613138	3.48554026364822	0.0380785022341064	0.486607144248336
6315	0.000857918428260869	0.00783896299856465	0.000115809279042053	0.0020178458475039	0.0690057627965572	3.87211541308286	-1.51095640835576	-5.35209842815817	4.52428976272821	-1.03444497307412	0.117187596023491
6323	0.00741542536124511	0.0361965049111288	0.00741356437952822	0.0321860687258523	-0.359343090455248	-0.882924641200758	0.479391591929065	1.59763573129508	2.52410786018602	0.568360814760486	0.216276520486804
6331	0.121649786745358	0.253229200221615	0.171542993414247	0.302064488965375	0.534212403523237	0.260074561499544	0.813204477690054	0.766144758518029	2.19161143160086	0.336117053875661	0.344866089246972
6512	0.516409522355865	0.643500160613468	0.497906741277455	0.620658822946783	-2.05169851385712	-3.01433175784012	-1.6608271751169	0.797516264632931	4.93847068989624	0.135827426054782	0.436383935283511
6528	0.20374214822233	0.362403963618843	0.146808052798656	0.281406249187288	3.4325621956968	3.75796195581677	2.48833373829639	-0.941695808426062	3.0427439929704	-0.307536321083764	0.362318856009274
6618	0.0153970165874674	0.0588622470077957	0.0144983244799277	0.0520360818950651	0.397390069577359	-0.501479351304494	1.00805903056834	2.06254976910691	4.03053604551953	0.498463563281652	0.25641028949012
6716	0.0199134869188609	0.0734140953460614	0.0414299755555079	0.112781463178483	-0.112463454342252	-1.44829668882644	0.634280529034614	2.09329888042207	3.90347884387618	0.495367964597474	0.292410740321629
6739	0.0444327761675452	0.125074638411551	0.131376234842012	0.257187046600446	0.155072944866536	-0.75145929698159	0.432748646497298	1.609658603083	3.95599507516946	0.346414357245122	0.343750017974238
6748	0.00350161096914588	0.023284788079876	0.00194445499711654	0.013544103226821	2.42201899050819	3.28128283715243	0.518795914584717	-2.35999029051191	2.36903649106857	-0.868506107164866	0.186176196327502
6751	0.816303261112859	0.884553110732063	0.939416543217577	0.962343247935633	6.05979370555688	6.05979370555688	6.09965838005341	0.0506445792083174	2.50493387050154	0.0182584803651256	0.488839286873359
6761	0.0165939670883472	0.0652286304920187	0.0186782822848107	0.063842606838522	0.512195251447864	1.15193621467549	-0.10891084553972	-1.70689282577462	3.09972987013316	-0.513298217310663	0.251116105772516
6856	0.0187868314594343	0.0688937883957619	0.0501344870125116	0.124548723209748	-0.912497250019308	-1.30846791088193	-0.167071409795605	1.71236658716735	3.73189687120973	0.436684342084415	0.282366099299635
6993	0.707527894840484	0.803353821957165	0.698030148213253	0.788191884399227	-0.899965532887003	-0.582637514698773	-1.59601842686156	-0.323042744137592	4.02663249556831	-0.0692737043677451	0.459308811377377
7000	0.615074383741437	0.724038257742216	0.622372653845212	0.720329801959906	-3.29822403543359	-3.71424125077665	-2.67414589896535	0.749051829400521	6.05431417222649	0.11223333914176	0.449275367627019
7194	0.777542877887253	0.859120371968121	0.711665801557463	0.805766253609423	4.62696751807438	4.6426850279079	4.46999872135221	-0.360479614438658	2.54654919756795	-0.120782539206053	0.450892862289888
7249	0.00671431621397223	0.0341026195668067	0.00672385951605087	0.0305266942215153	0.558122697166437	0.0777660278765833	1.8962758652471	1.76385496688421	2.26787135525847	0.727382881035196	0.218750042706765
7337	0.783476495591673	0.860084632226092	0.839569948728593	0.89410952154553	0.57908986120398	0.575516346725489	0.586222074782543	-0.0630383022080601	2.34780729843714	-0.0226477090222181	0.486064661422108
7469	0.0655715108029864	0.149161058439212	0.0492452751240765	0.117401418320075	-2.5365422016738	-1.4930158281006	-3.50488344263247	-2.22126292825273	4.82725765288757	-0.463199772421706	0.28651061789935
7694	0.0147448910752427	0.0432868346481752	0.00428885235488927	0.0195499551270796	-2.58800826696076	-3.72666226666687	-1.1720170148131	3.25475647601581	4.21249081025753	0.743271853140004	0.190635503420385
7750	0.542290509894805	0.68837094058094	0.398622092015606	0.541701791019209	3.59288437913091	3.73953282849592	3.14170008654801	-0.413355134342285	2.28435947667715	-0.165262184682619	0.4084821526861
7875	0.00106075038958793	0.0101876232603441	0.000735488423310339	0.00699307371666678	2.2980914394021	1.7877115349529	3.73751607582073	2.264840878084	2.51445415356833	0.872705146130983	0.159598280145254
7949	0.0296376183740424	0.0981729528393925	0.0314144240463773	0.0939762256123483	4.90322235195219	5.43304999380988	3.41606294243936	-1.49857627554952	2.55514974462056	-0.595245171437172	0.276477174974731
7950	0.126947244220728	0.260784249526991	0.203340351547253	0.343891160247399	2.29198675126748	2.1681106992295	2.59174925705795	0.441124451698457	1.29771589028653	0.325487421503284	0.35897437484275
7982	0.180215084997592	0.335149039363222	0.259809868938331	0.407746516451543	4.64816191530102	5.44956894099775	3.56902734098423	-0.958669238744821	2.508033809942	-0.392298424649364	0.372767871264089
8075	0.804791806250926	0.875786611378964	0.648498278353492	0.753745675002586	3.67262559989263	3.74939887245048	3.15747098071642	-0.208769710336924	2.45474640101595	-0.0813087644616252	0.44419643443697
8218	0.0102489205879959	0.0476255777692486	0.0140936410116972	0.0520063819337298	-0.0182313647993464	-0.565695066970771	1.56659698192057	2.18044804138341	3.48022901810786	0.602872908096352	0.234375038413498
8344	0.000488386718918328	0.00498466543422082	5.52863841783898e-05	0.00130580903628667	0.640331503895469	-0.209249805850173	1.6535462734294	2.00869267178386	1.80481492985676	1.05411189950802	0.10367904019025
8489	0.0457994073411099	0.129236286168419	0.0505119323738668	0.125754153757472	0.535825225346998	0.212397820422894	1.01806012603237	0.991600086034143	2.06982200025982	0.418887346335147	0.284598241739961
8501	0.574065909609094	0.687246245668476	0.578851304927021	0.679314629785861	-4.71276202971521	-4.83927974067707	-4.47562760537688	0.529835442780684	5.16878613884862	0.0861108420640238	0.444816059297581
8548	0.0459444735034951	0.106718146061755	0.0295899793031759	0.0808565719070557	-3.01786936792447	-3.95494000138882	-2.05960483958858	2.36662160555941	4.29603540798603	0.558847400012334	0.260044675217953
8618	0.0451046216070976	0.129470131066617	0.0313408594036621	0.0920899072199153	0.301901622127736	0.702516462075924	-0.78057373517601	-1.60895715022372	3.03553675340745	-0.488407846232666	0.280133956864703
8639	0.149820280294448	0.294725580799751	0.0924534946221293	0.202285441578516	1.86093333582499	2.76933055973611	1.27401269795994	-1.1105971817248	2.10401819321154	-0.451994660792531	0.322544663931827
